# Supplementary material for: A Plasma Biomarker Panel of Four MicroRNAs for the Diagnosis of Prostate Cancer
Source: Sci Rep. 2018 Apr 27;8:6653. doi: 10.1038/s41598-018-24424-w (PMC5923293; doi:10.1038/s41598-018-24424-w)
Supplement: Supplementary file 2 — Dataset 1 [file 41598_2018_24424_MOESM2_ESM.xlsx]

## Sheet: Sheet1
Position	miRNA ID	Healthy Controls		Patients
		Pool-1	Pool-2	Pool-3	Pool-4	Pool-5	Pool-6	Pool-7	Pool-8
A01	hsa-miR-495-3p	29.92	31.08	28.34	29.55	27.1	27.67	28.23	28.49
A02	hsa-let-7c-5p	29.13	29.05	28.16	26.16	27.4	27.56	27.33	27.16
A03	hsa-miR-3141	29.23	27.88	28	27.68	28.22	27.65	27.74	28.09
A04	hsa-miR-184	37.69	Undetermined	Undetermined	Undetermined	Undetermined	Undetermined	Undetermined	36.92
A05	hsa-miR-532-5p	30.99	30.65	30.14	29.29	29.98	29.2	29.35	29.76
A06	hsa-miR-152-3p	31.61	30.68	29.07	29.19	27.85	28.17	28.31	28.68
A07	hsa-miR-1231	29.75	28.89	29.03	29.04	29.29	28.94	28.63	29.12
A08	hsa-miR-3911	28.98	28.65	28.2	27.85	28.38	28.11	27.83	27.98
A09	hsa-miR-223-5p	29.04	28.16	28.72	27.78	28	28.63	28.06	28.79
A10	hsa-miR-1909-5p	28.31	27.8	27.65	26.97	27.33	27.32	26.84	27.17
A11	hsa-miR-4291	28.69	28.65	28.15	27.62	27.18	27.37	27.1	27.46
A12	hsa-miR-205-5p	33.76	34.02	34.31	34.01	32.94	31.45	32.99	32.31
A13	hsa-miR-3651	30.61	30.37	29.74	29.08	28.77	29.59	28.79	29.7
A14	hsa-miR-1587	27.26	27.71	27.25	26.87	27.23	27.1	26.63	26.96
A15	hsa-miR-372-3p	33.24	34.1	33.12	32.76	33.88	34.44	32.33	34.07
A16	hsa-miR-1260a	26.28	26.78	26.01	25.4	25.13	25.28	25.23	25.64
A17	hsa-miR-19b-1-5p	31.1	31.91	32.33	31.34	32.03	30.29	30.86	31.44
A18	hsa-let-7a-3p	32.22	30.62	30.27	28.63	28.65	29.24	29.07	29.01
A19	hsa-miR-183-3p	24.98	24.93	25.09	24.88	25.31	24.84	24.88	25.07
A20	hsa-miR-1290	32.94	32.77	30.69	27.32	31.29	31.39	29.95	29.83
A21	hsa-miR-628-3p	28.35	28.57	28.36	28.38	28.23	28.32	28.23	28.1
A22	hsa-miR-92b-3p	31.64	31.5	30.12	29.05	29.74	29.55	29.22	28.92
A23	hsa-miR-7-2-3p	29.66	29.8	29.34	29.59	29.62	29.7	29.95	29.63
A24	hsa-miR-144-5p	Undetermined	28.06	27.41	24.08	27.13	27.85	26.9	26.85
B01	hsa-miR-3610	28.28	28.03	27.91	25.53	27.24	27.9	27.16	27.66
B02	hsa-miR-199b-5p	29.03	27.76	28.16	27.2	27.38	28.16	27.24	28.15
B03	hsa-miR-1286	34.21	35.47	34	34.97	33.21	33.58	34.4	34.13
B04	hsa-miR-497-5p	33.26	33.02	31.89	31.46	30.99	30.98	30.85	30.35
B05	hsa-miR-18b-5p	31.7	32.06	31.73	30.84	30.63	30.05	30.28	30.75
B06	hsa-miR-214-3p	28.61	28.73	29.21	28.34	28.88	28.75	28.18	28.38
B07	hsa-miR-34a-5p	32.09	32.72	31.13	30.94	30.73	31.57	30.21	30.99
B08	hsa-miR-4732-5p	22.45	22.59	23.12	22.55	23.09	22.92	22.36	22.66
B09	hsa-miR-660-5p	28.91	28.03	27.84	26.66	27.62	27.47	27.69	27
B10	hsa-miR-3120-3p	32.35	33.07	32.58	32.22	30.71	31.31	31.15	31.6
B11	hsa-miR-151b	26.36	26.92	25.36	25.25	24.14	24.23	24.23	24.93
B12	hsa-miR-423-5p	27.18	26.81	26.25	25.65	25.77	26.05	25.91	25.89
B13	hsa-miR-4687-5p	28.63	28.78	28.65	27.96	28.13	28	27.72	27.89
B14	hsa-miR-93-3p	29.85	30.03	29.87	28.74	29.05	29.1	28.93	29.08
B15	hsa-miR-2276-3p	20.46	20.8	21.08	20.36	20.85	20.41	20.3	20.83
B16	hsa-miR-33a-5p	Undetermined	33.34	31.73	30.92	29.64	30.63	30.3	30.33
B17	hsa-miR-150-5p	25.38	25.5	24.97	23.3	24.02	25.28	24.09	25.02
B18	hsa-miR-21-5p	23.47	22.3	22.08	21.06	20.97	21	21.12	21.16
B19	hsa-miR-329-3p	31.95	33.01	30.97	31.94	30.01	30.13	30.07	30.63
B20	hsa-miR-550a-5p	33.27	32.38	31.71	31.36	32.43	33.77	32.71	31.86
B21	hsa-miR-378b	31.72	30.81	30.71	29.83	30.24	30.66	30.23	29.98
B22	hsa-miR-28-5p	29.49	29.9	28.5	28.14	27.1	27.47	27.44	27.81
B23	hsa-miR-138-1-3p	32.61	32.96	32.32	31.92	31.6	32.13	31.28	32.05
B24	hsa-miR-193a-5p	10.43	29.51	29.8	28.73	29.98	30.22	29.4	29.7
C01	hsa-miR-26b-3p	31.91	31.14	31.22	30.77	30.21	30.76	31.08	30.72
C02	hsa-miR-16-2-3p	29.47	28.73	28.43	27.66	27.95	28.08	27.83	28.26
C03	hsa-miR-146a-5p	26.32	26.68	25.02	24.95	23.95	23.98	24.32	24.72
C04	hsa-miR-3200-3p	32.51	32.25	32.01	30.93	31.9	32.17	31.25	31.73
C05	hsa-miR-21-3p	31.98	32.88	31.56	31.65	30.57	30.57	30.98	30.87
C06	hsa-let-7g-5p	26.24	25.9	24.75	23.66	23.55	23.99	24.01	24.25
C07	hsa-miR-338-3p	28.94	28.21	28.3	27.09	27.17	27.92	27.28	27.96
C08	hsa-miR-2110	31.49	32.03	32.58	31.17	31.92	31.25	30.96	32.23
C09	hsa-miR-3200-5p	27.78	28.11	27.77	26.32	27.19	27.2	26.93	27.08
C10	hsa-miR-196b-5p	22.46	22.76	22.94	22.31	22.94	22.58	22.15	22.49
C11	hsa-miR-769-5p	32.74	32.23	32.13	32.07	32.23	33.08	32.16	31.91
C12	hsa-miR-29c-3p	24.97	24	23.5	22.05	22.89	23.35	22.83	22.87
C13	hsa-miR-4651	27.12	27.25	27.24	25.3	27.26	27.29	26.55	27.05
C14	hsa-miR-127-3p	30.32	30.93	29.2	30.03	28.79	29.33	29.13	29.2
C15	hsa-miR-29c-5p	29.33	29.57	29.78	29.62	29.71	29.04	29.29	29.97
C16	hsa-miR-181b-5p	28.93	28.68	28.06	27.22	27.03	27.79	27.25	27.8
C17	hsa-miR-1180-3p	29.82	29.96	30.08	28.97	29.45	29.28	28.95	29.29
C18	hsa-miR-133b	35.71	36.12	34.52	Undetermined	33.66	35.03	33.91	34.71
C19	hsa-miR-324-3p	22.58	22.87	22.99	22.52	23.03	22.78	22.72	22.83
C20	hsa-miR-3135b	26.99	26.94	26.01	25.08	25.71	26.08	25.35	26.02
C21	hsa-miR-502-3p	31.05	31.72	30.27	29.67	30.27	30.11	30.07	29.5
C22	hsa-miR-3655	30.14	30.22	30.39	29.37	30.1	29.86	28.99	29.85
C23	hsa-miR-130b-5p	31.09	32.08	31.17	30.74	29.72	29.9	30.03	30.77
C24	hsa-miR-324-5p	Undetermined	29.37	28.84	27.78	27.38	27.51	27.66	27.9
D01	hsa-miR-373-3p	35.64	Undetermined	Undetermined	38.06	35.54	34.99	36.29	35.34
D02	hsa-miR-3646	29.9	30.04	29.8	29.15	29.57	30.1	28.8	29.96
D03	hsa-miR-1-3p	34.21	32.27	31.04	32.77	29.52	30.22	30.68	31
D04	hsa-miR-3907	29.03	28.93	27.94	26.19	27.2	28.31	27.04	27.32
D05	hsa-miR-422a	33.17	32.63	32.71	31.62	32.09	32.2	31.7	32.29
D06	hsa-miR-338-5p	32.53	32.83	32.29	32.12	32.62	32.57	31.98	32.79
D07	hsa-miR-631	32.81	32.11	32.25	32.11	32.06	32.26	31.86	32.03
D08	hsa-miR-143-3p	28.71	27.04	26.98	25.92	26.45	26.96	26.12	26.8
D09	hsa-miR-627-5p	33.19	31.72	31.08	29.93	30.01	32.33	30.71	29.97
D10	hsa-let-7i-3p	32.87	32.78	32.56	30.74	30.43	31.08	30.56	30.55
D11	hsa-miR-451a	19.26	18.94	18.2	15.93	17.94	17.58	17.11	16.49
D12	hsa-miR-29b-3p	28.97	27.86	26.99	24.8	26.22	26.95	25.95	26.19
D13	hsa-miR-194-5p	29.42	28.82	28.36	26.18	27.94	27.93	27.32	27.4
D14	hsa-miR-605-5p	35.34	36.34	34.57	33.04	33.97	35.01	33.22	34.86
D15	hsa-miR-30b-5p	26.72	27.08	25.91	24.88	24.43	24.79	24.96	25.24
D16	hsa-miR-199a-5p	27.95	28.84	26.38	26.89	25.39	25.73	25.42	25.95
D17	hsa-miR-125a-5p	27.96	28.33	27.97	27.22	25.96	26.32	26.84	27.38
D18	hsa-miR-376c-3p	29.96	30.71	27.94	28.54	26.77	27.41	27.92	27.94
D19	hsa-miR-503-5p	31.75	31.71	31	29.72	30.01	30.56	29.98	30.05
D20	hsa-miR-361-3p	30.94	31.65	30.88	29.89	29.31	29.43	29.58	30.43
D21	hsa-miR-590-5p	31.1	31.65	28.79	27.67	28.01	28.73	28.67	27.93
D22	hsa-miR-1207-5p	29.66	29.35	28.97	27.87	28.92	29.6	28.27	28.84
D23	hsa-miR-342-5p	33.53	32.62	33.68	31.21	31.72	31.8	31.9	32.67
D24	hsa-miR-1193	6.33	31.42	31.08	30.95	31.91	31.69	30.88	31.71
E01	hsa-miR-624-5p	32.85	31.92	31.32	30.77	30.74	30.33	29.98	30.85
E02	hsa-miR-4689	30.06	29.99	30.25	29.57	29.97	29.93	29.5	29.62
E03	hsa-miR-139-3p	31.61	31.59	31.95	32.14	31.26	31.1	30.27	31.05
E04	hsa-miR-4516	25.45	24.8	24	22.34	23.92	24.72	23.87	24.71
E05	hsa-miR-1539	30.4	31.3	31.35	30.89	31.16	30.96	30.24	31.29
E06	hsa-miR-377-3p	Undetermined	33.06	31.22	31.72	29.78	30.98	30.68	30.95
E07	hsa-miR-130a-3p	27.16	26.9	25.42	24.85	24.44	24.73	24.53	24.85
E08	hsa-miR-4323	31.95	31.65	32.49	30.85	30.74	31.25	31.21	31.77
E09	hsa-miR-339-5p	28.56	29.02	27.89	27.75	26.83	27	26.95	27.17
E10	hsa-miR-501-5p	32.44	33.17	32.92	31.16	33.28	33.11	32.23	31.94
E11	hsa-miR-132-3p	30.91	32.1	30.35	30	30.06	30.18	30.41	30.33
E12	hsa-miR-29a-3p	25.5	24.65	24.29	22.87	23.8	24.08	23.7	23.83
E13	hsa-miR-22-5p	29.75	29.08	28.2	27.93	27.22	27.46	27.54	27.58
E14	hsa-miR-596	28.84	29.45	29.26	28.99	28.94	28.88	28.1	28.98
E15	hsa-miR-191-5p	24.36	24.23	23.79	22.97	22.74	22.83	22.88	23.26
E16	hsa-miR-103a-2-5p	34.67	33.9	33.38	31.78	32.88	32.21	32.08	32.1
E17	hsa-let-7b-5p	25.09	24.93	24.19	22.58	23.53	23.72	23.45	23.22
E18	hsa-miR-103a-3p	24.94	25.05	24.03	22.82	22.85	22.94	22.96	23.21
E19	hsa-miR-489-3p	29.9	28.72	28.92	28.83	28.92	28.71	28.81	28.78
E20	hsa-miR-4306	33.13	33.09	33.07	30.2	32.62	33.36	32.27	31.66
E21	hsa-miR-378a-3p	29.82	28.78	28.51	27.39	28.17	28.17	28.05	27.98
E22	hsa-miR-30e-3p	29.03	28.78	28.26	28.09	27.32	27.24	27.3	27.89
E23	hsa-miR-107	28.9	29	28.05	27.2	27.13	27.37	27.2	27.36
E24	hsa-miR-382-5p	30.2	30.8	29.62	29.92	28.91	28.99	29.3	29.31
F01	hsa-miR-484	25.99	25.84	24.99	24.24	24.25	24.42	24.12	24.08
F02	hsa-miR-1281	30.64	30.98	29.94	29.88	30.25	30.77	28.94	30.52
F03	hsa-miR-3653-3p	32.28	31.24	30.98	29.02	29.19	31.32	29.61	30.48
F04	hsa-miR-423-3p	27.16	27.13	26.62	26.02	25.19	25.68	25.33	25.68
F05	hsa-miR-224-5p	31.25	32.85	30.41	30.18	28.97	28.9	30.19	28.71
F06	hsa-miR-877-3p	32.74	33.94	33.75	32.21	31.29	31.8	31.67	32.96
F07	hsa-miR-4732-3p	32.58	33.58	31.8	30.31	32.73	31.88	31.92	31.43
F08	hsa-miR-22-3p	25.34	24.91	23.77	22.93	23.19	23.18	23.1	22.76
F09	hsa-miR-125b-5p	29.88	29.91	29.98	29.17	29.66	29.36	28.78	29.12
F10	hsa-miR-203a-3p	Undetermined	Undetermined	Undetermined	35.03	34.13	Undetermined	36.07	34.09
F11	hsa-let-7i-5p	25.5	25.3	24.36	22.93	23.53	23.95	23.4	23.38
F12	hsa-miR-454-3p	29.99	29.91	29.14	27.33	28.12	28.24	28.11	28.47
F13	hsa-miR-3159	28.32	28.61	28.94	28.64	28.95	28.26	28.43	28.72
F14	hsa-let-7f-1-3p	33.81	34.23	33.56	32.87	33.34	33.01	32.87	33.98
F15	hsa-miR-548o-5p	30.56	31.1	30.75	30.16	29.24	29.63	29.65	29.91
F16	hsa-miR-1913	26.39	26.67	26.92	26.46	26.93	26.44	25.99	26.7
F17	hsa-miR-548e-3p	Undetermined	33.72	32.28	31.66	32.09	32.85	32.62	32.24
F18	hsa-miR-4770	32.7	32.03	31.75	31.06	32.08	31.87	30.32	31.27
F19	hsa-miR-186-5p	26.21	25.91	25.71	25.02	24.49	24.45	24.71	25.09
F20	hsa-miR-10a-5p	32.67	33.03	32.1	31.46	32.01	31.98	31.4	31.85
F21	hsa-miR-1203	30.99	31.02	30.6	30.18	30.88	30.77	29.91	30.83
F22	hsa-miR-1280	23.92	23.9	23.26	22.34	22.53	23.24	22.68	23.37
F23	hsa-miR-101-3p	27.82	26.08	25.11	23.11	24.61	24.9	24.39	23.95
F24	hsa-miR-1910-5p	28.22	28.36	28.23	27.98	27.96	28.09	27.26	28.01
G01	hsa-miR-151a-3p	28.14	28.62	27.29	27.11	26.17	26.17	26.12	26.77
G02	hsa-miR-196a-5p	28.44	28.78	28.87	28.64	28.7	28.49	28.29	28.65
G03	hsa-miR-877-5p	26.91	27.17	27.2	26.92	27.21	26.97	26.7	27.07
G04	hsa-miR-148b-3p	27.89	26.06	25.81	24.86	24.9	25.1	25.04	25.24
G05	hsa-miR-100-5p	29.66	29.35	29.3	28.73	28.69	28.85	28.47	28.84
G06	hsa-miR-4422	32.42	31.23	30.78	30.47	31.66	31.47	30.75	31.69
G07	hsa-miR-18a-3p	32.01	31.33	30.92	29.97	30.25	30.45	30.2	30.14
G08	hsa-miR-15a-5p	27.4	26.82	26.14	24.76	25.26	25.48	25.09	25.06
G09	hsa-miR-134-5p	32.81	34.3	31.66	31.03	30.32	31.09	31.15	31.15
G10	hsa-miR-421	31.25	31.29	30.12	30.07	30.1	29.97	30.05	30.26
G11	hsa-miR-181c-5p	29.24	29.62	28.77	28.11	27.31	27.78	27.29	28.02
G12	hsa-miR-337-5p	35.53	37.24	32.53	34.02	30.24	32.86	31.9	32.06
G13	hsa-miR-1537-3p	31.88	31.23	30.58	29.24	30.33	30.66	30.14	29.93
G14	hsa-miR-7-5p	31.03	29.66	29.23	27.75	28.94	28.97	28.4	28.72
G15	hsa-miR-139-5p	29.19	30.14	28.35	28.26	27.33	27.49	27.92	27.95
G16	hsa-miR-551a	32.26	31.91	31.82	30.61	31.4	32.72	31.33	31.81
G17	hsa-miR-15a-3p	32.09	31.91	31.22	30.92	32.04	31.39	30.74	31.27
G18	hsa-miR-339-3p	30.16	30.75	30.07	29.81	29.29	29.2	28.96	29.45
G19	hsa-miR-340-5p	31.65	29.85	29.19	28.36	27.84	28.2	28.27	28.28
G20	hsa-miR-30d-5p	27.01	26.14	24.98	24.99	23.99	23.99	24.11	24.65
G21	hsa-miR-3923	35.91	35.16	34.74	34.65	35.08	35.32	Undetermined	35.42
G22	hsa-let-7e-5p	29.19	28.59	27.68	25.74	26.46	26.75	26.33	27.03
G23	hsa-miR-335-3p	31.01	31.73	30.14	30.24	29.3	29.05	29.81	29.94
G24	hsa-miR-345-5p	29.35	28.92	28.88	27.78	28.11	28.15	28.05	27.97
H01	hsa-miR-485-5p	31.72	31.98	32.22	31.79	31.82	31.54	31.45	31.92
H02	hsa-miR-3183	27.96	28.15	27.83	26.94	26.86	26.98	26.82	27.15
H03	hsa-miR-532-3p	29.44	29.93	29.88	29.24	29.05	29.09	29.02	28.82
H04	hsa-miR-542-3p	33.19	29.89	30.74	29.82	30.22	31.69	30.89	30.67
H05	hsa-miR-199b-3p	26.41	25.89	24.86	24.94	23.8	23.84	23.9	24.2
H06	hsa-miR-337-3p	30.36	31.8	29.21	30.08	27.98	28.8	29.14	29.16
H07	hsa-miR-4301	26.79	27.29	26.01	25.26	24.98	24.99	25.25	25.1
H08	hsa-miR-381-3p	32.51	32.09	32.02	32.21	30.78	31.15	30.87	31.71
H09	hsa-miR-412-3p	37.8	38.42	Undetermined	34.94	35.3	35.99	35.15	Undetermined
H10	hsa-miR-505-3p	27.48	27.4	27.65	26.98	27.2	27.24	26.96	27.23
H11	hsa-miR-136-3p	33.19	34.53	30.49	31.05	29.2	28.35	30.51	30.14
H12	hsa-miR-363-3p	28.9	28.84	27.76	25.35	27.27	27.58	26.83	26.3
H13	hsa-miR-1301-3p	29.94	30.01	29.98	30.23	29.78	29.4	29.24	29.9
H14	hsa-let-7g-3p	28.97	29.24	27.89	27.5	27.7	27.43	26.77	27.37
H15	hsa-miR-598-3p	31.22	31.32	30.03	29.96	29.7	29.78	29.64	30
H16	hsa-miR-221-3p	24.85	24.83	23.91	23.5	23.17	22.89	23.12	23.69
H17	hsa-miR-28-3p	29.28	30.23	28.42	28.84	27.86	27.97	27.86	28.12
H18	hsa-miR-629-3p	31.05	31.3	30.88	30.84	31.25	30.97	30.6	30.92
H19	hsa-miR-4267	30.09	30.28	30.66	30.29	30.79	30.55	29.75	30.09
H20	hsa-miR-3131	21.96	21.94	22.09	21.84	22.08	21.98	21.33	22.04
H21	hsa-miR-124-3p	28.75	29.05	29.14	28.85	29.28	28.72	28.6	28.96
H22	hsa-miR-155-5p	32.58	31.7	30.81	30.74	30	30.56	30.69	30.99
H23	hsa-miR-486-3p	32.95	33.24	32.07	30.33	31.99	31.43	32.08	29.81
H24	hsa-miR-26a-5p	24.48	23.72	22.6	22.24	21.19	21.55	21.84	22.17
I01	hsa-miR-98-5p	30.57	30.19	29.21	29	27.77	28.16	28.2	28.43
I02	hsa-miR-144-3p	28.06	25.72	24.94	22.3	24.3	24.82	24.24	23.19
I03	hsa-miR-20a-5p	24.53	23.97	22.99	21.35	22.07	22.27	22.03	22.13
I04	hsa-miR-195-5p	22.36	21.89	21.34	19.94	21	21.09	20.51	20.37
I05	hsa-miR-3191-3p	28.27	28.71	28.91	28.3	28.92	28.42	28.18	28.7
I06	hsa-miR-4454	25.44	26.19	24.92	23.9	24.22	25.3	24.33	25.15
I07	hsa-miR-766-3p	28.93	29.8	29.09	29.16	28.06	28.15	28.13	28.33
I08	hsa-miR-99b-5p	26.85	26.88	27.06	26.68	26.81	26.74	26.25	26.92
I09	hsa-miR-140-5p	28.49	27.95	27.85	27.62	27.1	27.11	27.24	27.51
I10	hsa-let-7d-3p	28.44	28.42	27.85	27.25	27.04	27.23	26.9	27.21
I11	hsa-miR-328-3p	30.98	30.58	29.23	29.77	29.25	29.16	29.42	29.23
I12	hsa-miR-652-3p	26.96	27.41	26.61	25.86	25.51	25.58	25.65	26.01
I13	hsa-miR-133a-3p	33.85	34.86	34.71	33.92	34	33.93	32.9	33.31
I14	hsa-miR-379-5p	32.9	34.13	30.93	32.67	30.36	30.46	30.89	31.02
I15	hsa-miR-27a-3p	24.07	22.58	22.37	21.29	21.31	22.03	21.74	21.98
I16	hsa-miR-664a-3p	29.89	30.96	29.7	29.02	28.6	28.89	28.94	29.75
I17	hsa-miR-185-5p	26.32	26.1	25	23.78	24.28	24.26	24.28	24.44
I18	hsa-miR-523-5p	26.25	29.45	29.55	28.16	29.35	29.2	28.76	29.47
I19	hsa-miR-4258	32.91	32.4	32.78	32.15	32.92	32.15	31.91	32.13
I20	hsa-miR-141-3p	33.8	33.08	33.09	32.28	31.91	33.05	31.96	31.33
I21	hsa-miR-370-3p	31.08	31.84	30.92	30.16	29.25	29.83	30.25	30.84
I22	hsa-let-7f-2-3p	35.02	33.73	32.72	32.04	32.14	33.02	32.41	32.62
I23	hsa-miR-23b-3p	27.16	27.23	26.72	26.03	25.89	25.96	26.05	26.02
I24	hsa-miR-378h	35.35	33.08	32.35	31.93	32.18	32.8	32.76	32.13
J01	hsa-miR-122-5p	27.91	27.68	27.17	28.25	27.8	26.39	26.39	28.18
J02	hsa-miR-424-3p	30.79	30.82	30.66	30.19	30.72	30.8	30.03	30.94
J03	hsa-miR-542-5p	31.66	32.12	31.47	30.77	31.19	31.6	31.28	31.14
J04	hsa-miR-433-3p	30.92	31.2	30.29	30.66	30.28	31	30.56	30.99
J05	hsa-miR-140-3p	26.42	25.85	25.82	24.4	25.24	25.23	24.94	24.97
J06	hsa-miR-1976	33.83	33.35	33.76	32	32.65	34.1	33.29	32.58
J07	hsa-miR-24-3p	24.27	23.86	23.37	22.9	22.39	22.88	22.71	22.98
J08	hsa-let-7d-5p	26.57	26.68	25.41	23.82	24.31	24.53	24.35	24.74
J09	hsa-miR-215-5p	33.64	33.44	34.33	33.77	35.33	33.12	32.71	35.3
J10	hsa-miR-548d-5p	32.21	31.2	30.56	30.98	29.26	29.97	29.88	30.08
J11	hsa-miR-130b-3p	28.71	27.97	27.25	26.69	26.43	26.66	26.63	26.8
J12	hsa-miR-1183	26.55	27.04	27	26.77	27.08	25.7	26.63	27.22
J13	hsa-let-7a-5p	25.58	25.52	24.66	22.5	23.56	23.74	23.62	23.84
J14	hsa-miR-4505	28.39	28.34	28.18	27.64	28.09	29.11	27.96	28.38
J15	hsa-miR-208a-3p	Undetermined	Undetermined	Undetermined	Undetermined	Undetermined	34.94	Undetermined	36.44
J16	hsa-miR-211-5p	35.24	34.08	37.36	34.31	34.7	34.82	34.98	34.71
J17	hsa-miR-1247-5p	28.76	29.02	29.03	27.3	28.42	28.66	28.21	29.06
J18	hsa-miR-378g	29.8	29.14	28.92	27.71	28.3	28.75	28.31	28.24
J19	hsa-miR-485-3p	31.74	33.16	30.91	31.85	30.66	30.24	30.81	30.89
J20	hsa-miR-9-5p	34.6	37.23	34.19	33.79	32.88	33.18	32.85	33.81
J21	hsa-miR-148a-3p	25.54	24.24	24.44	23.31	24.13	24.28	23.96	23.81
J22	hsa-miR-5095	31.18	31.73	31.36	30.06	31.14	31.72	30.55	31.02
J23	hsa-miR-409-3p	29.76	31.1	28.95	29.68	27.88	28.15	28.67	29.06
J24	hsa-miR-361-5p	30.55	30.15	29.71	28.88	28.95	29.21	28.87	29.22
K01	hsa-miR-331-3p	30.66	31.33	29.69	29.42	28.19	28.92	28.7	29
K02	hsa-miR-30c-5p	26.15	26.67	26.07	24.98	24.86	25.07	24.96	25.44
K03	hsa-miR-487b-3p	30.17	31.89	29.18	29.89	27.97	28.14	28.95	29.02
K04	hsa-miR-32-5p	33.35	32.62	31.86	30.11	30.58	31.27	30.12	30.21
K05	hsa-miR-3176	33.31	33.87	33.22	33.21	33.13	33.78	33.03	33.58
K06	hsa-miR-192-5p	28.88	28.84	28.66	27.58	28.07	28.32	27.85	28
K07	hsa-miR-181a-5p	28.88	29.7	28.73	28.07	27.18	27.44	27.32	27.82
K08	hsa-miR-1287-5p	22.13	22.36	22.73	22.19	22.73	22.2	21.97	22.64
K09	hsa-miR-378e	35.17	33.15	32.68	32.6	32.96	32.88	31.99	33.04
K10	hsa-miR-320b	29.84	29.34	28.93	28.01	28.7	28.68	28.43	28.51
K11	hsa-miR-671-3p	25.42	25.66	26.17	25.78	26.11	25.77	25.79	25.85
K12	hsa-miR-374a-5p	31.27	27.9	26.86	25.83	25.5	25.94	25.85	26.28
K13	hsa-miR-450a-5p	31.51	29.83	30.93	29.75	29.54	30.7	29.89	30.6
K14	hsa-miR-3613-3p	31.89	31.23	30.85	30.18	30.61	30.79	30.05	31.02
K15	hsa-miR-342-3p	24.35	24.47	24.68	24.09	24.29	24.21	24.16	24.53
K16	hsa-miR-3689e	34.4	38.23	33.97	35.68	35.27	34.48	33.24	35.44
K17	hsa-miR-4302	30.56	30.17	29.89	29.85	30.12	29.68	29.78	30.05
K18	hsa-miR-183-5p	32.75	31.96	31.76	29.08	31.09	32.09	30.87	30.92
K19	hsa-miR-27b-3p	27.27	26.5	25.9	25.33	24.48	24.96	25.08	25.05
K20	hsa-miR-15b-5p	24.82	24.13	23.85	22.27	22.95	23.03	22.9	23.15
K21	hsa-miR-424-5p	26.83	24.38	24.71	23.09	24.05	24.99	24.76	24.17
K22	hsa-miR-373-5p	27.51	27.23	25.75	22.37	24.66	26.04	23.28	24.17
K23	hsa-miR-374c-5p	27.97	27.93	26.76	26.07	25.58	25.75	25.78	26.13
K24	hsa-miR-375	30.14	30.35	Undetermined	30.64	30.71	30.64	30.87	30.8
L01	hsa-miR-574-3p	29.67	30.02	29.21	29.04	28.74	28.72	28.59	28.72
L02	hsa-miR-4524a-3p	34.99	34.33	34.47	33.21	34.17	35.04	33.89	35.31
L03	hsa-miR-191-3p	32.01	33.37	32.06	31.68	30.89	31.4	30.89	31.34
L04	hsa-miR-17-5p	25.94	25.54	24.29	23.13	23.64	23.9	23.41	23.83
L05	hsa-miR-7-1-3p	31.17	31.77	30.04	29.8	30.15	30.18	30.01	30.31
L06	hsa-miR-720	26.62	26.47	25.27	25.51	24.97	25.95	25.09	25.67
L07	hsa-miR-675-3p	27.3	27.46	27.92	27.4	27.83	27.37	27.45	27.81
L08	hsa-miR-128-3p	28.06	28.25	27.52	26.96	26.45	26.82	26.87	26.98
L09	hsa-miR-23b-5p	33.13	35.14	31.98	33.69	32.83	31.74	32.05	32.09
L10	hsa-miR-181c-3p	24.45	24.48	24.87	24.13	24.83	24.43	24.04	24.59
L11	hsa-let-7f-5p	27.18	26.14	25.73	23.36	24.45	24.48	24.7	24.99
L12	hsa-miR-1225-3p	29.8	29.78	29.88	27.83	27.69	30.08	28.89	29.74
L13	hsa-miR-301b-3p	33.01	32.17	31.01	29.51	29.08	29.86	29.33	29.88
L14	hsa-miR-26b-5p	25.7	24.96	24.1	22.75	22.76	23.23	22.93	23.18
L15	hsa-miR-885-5p	32.2	32.05	31.92	33.01	32.99	31.54	31.4	32.37
L16	hsa-miR-4286	26.92	26.78	26.84	25.77	25.65	25.74	25.72	25.92
L17	hsa-miR-3622a-5p	26.64	26.93	27.04	26.49	26.95	26.72	26.27	26.76
L18	hsa-miR-3185	30.11	30.57	30.15	29.42	29.88	30.13	29.19	29.66
L19	hsa-miR-629-5p	29.99	29.22	30.06	28.94	29.93	30.25	29.79	29.13
L20	hsa-miR-4296	30.06	30.69	30.67	30.26	30.28	30.59	29.32	30.22
L21	hsa-miR-31-5p	33.21	32.63	35.04	31.74	31.93	33.29	32.66	34.98
L22	hsa-miR-483-5p	30.66	30.6	30.94	30	30.89	30.05	30.15	30.58
L23	hsa-miR-23a-3p	23.42	22.95	22.72	22.07	21.69	21.93	21.87	22.21
L24	hsa-miR-301a-3p	30.58	30.31	28.65	28.03	27.1	27.79	27.7	28.24
M01	hsa-miR-181d-5p	27.6	27.29	27.96	27.78	27.86	27.57	27.21	27.89
M02	hsa-miR-99a-5p	30.25	30.86	30.4	29.91	30.13	29.43	29.24	29.53
M03	hsa-miR-330-3p	31.25	32.77	31.61	31.3	30.49	30.69	30.63	30.79
M04	hsa-miR-335-5p	31.61	30.93	30.38	29.49	28.59	28.97	29.42	29.39
M05	hsa-miR-4289	30.22	30.82	29.57	28.74	28.12	28.24	28.11	29.06
M06	hsa-miR-146b-5p	28.26	28.17	27.06	26.9	26.08	26.31	26.21	26.88
M07	hsa-miR-744-5p	28.33	28.67	27.67	27.52	26.26	26.38	26.78	27.13
M08	hsa-miR-2355-5p	Undetermined	35.21	34.2	33.42	32.29	32.56	33.3	33.1
M09	hsa-miR-16-5p	21.07	20.5	20.08	18.3	19.77	19.72	19.25	18.98
M10	hsa-miR-490-3p	28.2	28.34	28.4	28.22	28.24	28.28	27.96	28.2
M11	hsa-miR-34c-3p	28.71	28.95	28.98	28.63	29.1	28.71	28.5	28.87
M12	hsa-miR-136-5p	34.58	36.33	33.68	34.16	32.42	33.65	33.09	33.88
M13	hsa-miR-106b-5p	25.18	24.82	23.9	22.1	22.94	23.16	22.82	23.12
M14	hsa-miR-196b-3p	33.19	33.42	33.66	33.05	32.32	32.6	31.87	32.64
M15	hsa-miR-378a-5p	32.8	32.64	32.06	32.05	31.87	31.97	31.19	32.32
M16	hsa-miR-145-3p	32.08	30.26	30.9	29.38	30.4	30.27	29.97	30.12
M17	hsa-miR-320e	11.01	31.55	30.27	29.44	29.89	30.04	29.76	29.7
M18	hsa-miR-874-3p	30.27	30.8	29.99	29.36	30.13	29.62	30.04	29.88
M19	hsa-miR-4274	30.88	30.44	30.32	30.23	30.11	30.31	30	30.5
M20	hsa-miR-200a-3p	31.3	31.77	32.1	31.83	31.24	31.77	31.61	31.34
M21	hsa-miR-340-3p	32.13	31.6	31.33	30.86	30.33	29.93	30.12	30.21
M22	hsa-miR-1260b	30.07	30.2	29.28	29	28.12	28.02	28.54	28.44
M23	hsa-miR-126-3p	23.98	24	22.88	22.08	21.5	21.74	21.89	22.18
M24	hsa-miR-326	30.1	30.41	29.55	28.99	27.88	28.3	28.16	28.67
N01	hsa-miR-223-3p	19.48	19.07	19.5	18.93	18.78	18.98	18.68	19.3
N02	hsa-miR-219a-1-3p	32.76	33.24	32.28	32.73	33.38	32.71	31.88	32.7
N03	hsa-miR-25-3p	24.93	24.82	24.35	22.97	24.3	24.44	23.25	23.35
N04	hsa-miR-210-3p	29.93	30.68	30.05	29.28	29.91	30.09	29.01	29.48
N05	hsa-miR-19a-3p	25.22	23.96	23.17	21.77	22.34	22.71	22.48	22.09
N06	hsa-miR-17-3p	32.04	32.3	30.04	28.68	29.47	30.02	29.91	28.98
N07	hsa-miR-151a-5p	27.01	27.65	26.19	25.83	24.86	24.94	24.97	25.31
N08	hsa-miR-320a	25.84	25.48	24.83	24	24.19	24.15	24.11	24.05
N09	hsa-miR-625-3p	30.12	31.01	28.95	29.33	27.84	28.55	27.84	28.25
N10	hsa-miR-15b-3p	29.67	28.39	28.27	27.25	27.42	27.82	27.38	27.33
N11	hsa-miR-30a-5p	25.17	25.11	24.32	23.94	23.31	23.46	23.63	23.89
N12	hsa-miR-206	32.98	32.78	34.9	35.13	35.04	36.26	33.59	Undetermined
N13	hsa-miR-4538	28.99	29.1	29	28.84	28.94	29.09	28.68	28.95
N14	hsa-miR-1237-3p	33.67	32.62	31.9	32.29	31.26	33.01	31.08	31.65
N15	hsa-miR-19b-3p	25.16	24.27	23.42	22.14	22.8	23.13	22.77	22.41
N16	hsa-miR-142-3p	24.93	24.32	23.47	22.05	22.02	22.49	22.33	22.87
N17	hsa-miR-30e-5p	25.19	24.88	24.19	23.25	23.3	23.74	23.31	23.73
N18	hsa-miR-499a-5p	35.27	33.35	33.68	32.53	33.12	34.43	32.76	33.6
N19	hsa-miR-1307-3p	28.18	28.25	28.2	27.77	27.81	27.64	27.37	27.89
N20	hsa-miR-500a-5p	33.67	32.94	32.03	30.68	33.27	32.27	31.8	32.02
N21	hsa-miR-204-5p	33.45	33.96	33.12	34.4	34.71	32.55	34.48	32.87
N22	hsa-miR-20b-5p	26.47	25.92	24.98	23.33	24.15	24.42	23.95	23.95
N23	hsa-miR-200c-3p	27.3	27.87	27.79	27.29	27.8	27.51	27.03	27.77
N24	hsa-miR-190a-5p	34.59	32.37	31.91	29.69	30.98	30.86	30.91	31.33
O01	hsa-miR-193b-3p	31.58	31.73	32.14	31.91	32.37	31.41	30.83	31.26
O02	hsa-miR-425-3p	30.01	29.86	29.17	28.37	28.26	28.54	28.11	28.6
O03	hsa-miR-576-5p	30.99	30.83	30.72	29.98	30.09	30.23	29.83	30.81
O04	hsa-miR-590-3p	36.24	33.53	32.86	31.81	31.62	32.12	31.96	31.84
O05	hsa-miR-10b-5p	32.96	32.77	34.2	32.3	33.71	33.04	32.71	32.91
O06	hsa-miR-96-5p	35.03	33.07	32.62	30.12	33.7	33.86	32.69	32.93
O07	hsa-miR-1277-3p	Undetermined	Undetermined	34.48	33.95	33.06	33.68	33.29	32.91
O08	hsa-miR-486-5p	23.34	23.23	22.83	21.06	22.79	22.25	21.98	21.28
O09	hsa-miR-188-5p	29.02	29.34	29.42	28.79	29.13	28.78	28.69	28.88
O10	hsa-miR-615-5p	33.11	32.8	33.12	32.02	33.17	32.39	31.8	32.88
O11	hsa-miR-30a-3p	30.87	29.92	29.44	29.32	28.64	29.21	28.7	29.07
O12	hsa-miR-378i	31.92	31.07	31.17	30.34	30.77	31.03	30.22	30.71
O13	hsa-miR-93-5p	25.59	25.36	24.74	23.14	23.98	24.1	23.72	23.97
O14	hsa-miR-154-5p	32.91	33.28	30.67	31.69	29.73	29.83	30.04	30.56
O15	hsa-miR-425-5p	26.24	26.42	25.89	24.69	25.01	25.33	24.86	25.18
O16	hsa-miR-362-3p	33.07	30.78	30.7	29.15	29.96	30.16	30.01	29.84
O17	hsa-miR-92a-3p	23.99	24.03	23.32	22.05	22.9	22.8	22.54	22.15
O18	hsa-miR-222-3p	27.74	27.96	27.09	26.33	26.25	26.62	25.99	26.89
O19	hsa-miR-296-5p	32.4	34.07	33.6	31.98	33.81	31.86	31.87	32.01
O20	hsa-miR-365b-3p	29.06	27.89	28.44	27.47	28.55	28.81	27.86	28.71
O21	hsa-miR-551b-3p	32.78	34.22	31.94	31.56	30.79	31.12	31.15	31.94
O22	hsa-miR-2467-3p	35.71	34.54	33.97	34.86	34.7	35.17	32.91	34.58
O23	hsa-miR-2355-3p	32.44	31.67	31.13	30.18	29.92	30.81	30.24	30.96
O24	hsa-miR-200b-3p	31.27	31.28	31.43	31.3	31.12	30.99	30.85	30.97
P01	hsa-miR-18a-5p	27.95	27.5	26.45	25.33	25.2	25.49	25.36	25.54
P02	hsa-miR-142-5p	26.85	26.43	25.74	24.8	24.37	25.26	24.71	24.8
P03	hsa-miR-487a-3p	33.31	33.14	31.73	32.02	30.68	30.73	31.08	31.64
P04	hsa-miR-145-5p	28.06	28.1	27.64	26.88	26.83	27.13	26.75	27.39
P05	hsa-miR-1233-3p	31.05	31.5	30.89	30.81	30.76	31.02	29.99	31.01
P06	hsa-miR-369-3p	31.7	31.75	29.12	29.37	27.81	28.29	28.78	28.99
P07	hsa-miR-637	29.31	29.29	29.21	29.11	29.28	29.31	29.17	29.61
P08	hsa-miR-202-3p	30.98	31.09	31.76	30.94	30.95	31.09	30.18	31
P09	hsa-miR-942-5p	31.97	31.68	31.01	30.35	30.64	30.91	30.79	30.12
P10	hsa-miR-4688	29.02	28.69	29.05	28.72	28.97	28.97	28.52	28.95
P11	hsa-miR-197-3p	27.27	27.44	27.02	26.42	26.29	26.92	26.32	26.89
P12	hsa-miR-126-5p	25.1	24.83	23.86	23.18	22.73	22.73	22.83	23.09
P13	cel-miR-39-3p	22.89	22.82	22.27	22.02	22.11	21.71	22.26	22.26
P14	cel-miR-39-3p	22.94	22.82	22.27	21.97	22.04	21.76	22.24	22.26
P15	SNORD61	30.1	30.04	28.75	26.3	26.41	28.91	27.16	28.54
P16	SNORD68	30.28	30.02	27.76	25.62	26.25	28.68	27.24	27.98
P17	SNORD72	36.92	Undetermined	35.24	Undetermined	33.49	35.57	34.62	35.67
P18	SNORD95	30.11	30.32	28.79	25.96	26.05	28.78	27.3	28.03
P19	SNORD96A	32.05	31.63	29.73	28.12	27.72	30.28	29.31	29.95
P20	RNU6-6P	30.92	31.15	30.62	30	28.73	30.34	30.33	30.28
P21	miRTC	23.68	23.69	23.58	23.34	23.16	23.31	23.07	23.08
P22	miRTC	23.91	23.42	23.58	23.39	23.2	23.28	23.25	22.99
P23	PPC	19.94	19.88	20.5	19.89	19.94	19.9	19.95	19.93
P24	PPC	20.16	19.87	20.37	20.04	20.1	19.98	19.95	20.12
