# Supplementary material for: A Plasma Biomarker Panel of Four MicroRNAs for the Diagnosis of Prostate Cancer
Source: Sci Rep. 2018 Apr 27;8:6653. doi: 10.1038/s41598-018-24424-w (PMC5923293; doi:10.1038/s41598-018-24424-w)
Supplement: Supplementary file 3 — Dataset 3 [file 41598_2018_24424_MOESM3_ESM.xlsx]

## Sheet: Sheet1
Variable	Discovery cohort (N=61)		Validation cohort (N=58)
	Patients (N=42)	Controls (N=19)	Patients (N=40)	Controls (N=18)
Age, mean ± s.e.m. (years)	65.4 ± 1.3	72.5 ± 0.6	63.3 ± 1.1	71.5 ± 1.4
Gleason score at diagnosis
6	1	─	8	─
7	9	─	19	─
8	10	─	2	─
9	18	─	7	─
Unknown	4	─	4	─
Pre-operative PSA (ng/ml)
< 10	19	─	27	─
≥ 10	23	─	13	─
