# Supplementary material for: A Plasma Biomarker Panel of Four MicroRNAs for the Diagnosis of Prostate Cancer
Source: Sci Rep. 2018 Apr 27;8:6653. doi: 10.1038/s41598-018-24424-w (PMC5923293; doi:10.1038/s41598-018-24424-w)
Supplement: Supplementary file 4 — Dataset 4 [file 41598_2018_24424_MOESM4_ESM.xlsx]

## Sheet: miR-152-3p
Non-malignant	Tumour
266.095	232.538
285.947	203.071
185.412	196.213
219.822	279.819
210.887	255.597
275.481	220.955
516.058	167.069
636.953	426.566
312.635	337.42
308.228	328.34
367.188	275.327
386.306	287.258
498.545	236.59
375.2	346.393
582.556	271.315
314.333	222.064
483.462	392.255
220.847	330.522
456.563	247.612
440.24	331.191
405.978	261.887
419.437	197.663
371.653	349.647
309.948	255.527
298.829	238.116
538.67	276.804
177.197	193.629
442.471	319.348
367.942	333.691
267.344	337.831
264.33	288.108
479.59	337.975
306.488	187.121
290.094	461.337
304.56	446.646
244.196	222.986
274.406	308.044
359.971	167.897
216.446	138.448
219.832	304.172
252.268	232.297
252.522	281.618
286.824	259.38
291.722	358.875
252.301	314.773
368.997	217.066
311.275	174.677
272.346	415.324
342.631	237.14
394.292	403.627
529.728	317.193
253.299	149.382

## Sheet: miR-98-5p
Non-malignant	Tumour
17.7732	44.4788
15.041	18.845
18.789	25.9884
22.509	30.9897
20.4843	27.9295
20.7121	36.4664
33.4018	20.6718
29.6143	31.2476
28.5393	30.2018
18.2574	18.2618
21.7674	23.2173
25.9049	25.421
23.0005	22.2493
27.7254	26.8356
35.4165	25.0706
23.2839	22.3995
30.3726	24.1841
17.775	23.7642
28.1613	20.1038
24.9943	21.2043
27.7099	23.8079
28.444	27.7963
25.5078	28.3171
20.4422	25.2488
21.9727	25.9608
29.4555	31.3203
37.331	28.2162
29.0387	28.7682
22.9486	30.2135
17.9696	30.2668
16.7634	20.5791
26.3692	24.7074
33.9315	29.6687
21.3976	27.6551
23.5128	23.5829
15.7716	16.7903
19.1052	28.89
20.8679	21.3688
38.7799	21.2486
30.348	33.0423
35.2715	19.2099
26.9992	28.6887
19.6077	26.8089
36.0397	32.175
49.4265	30.7196
25.2545	29.617
20.2188	18.7269
50.0765	28.4158
24.3958	17.4531
24.5432	25.5526
25.8479	26.1333
34.6373	32.2818

## Sheet: miR-326
Non-malignant	Tumour
1.34137	3.12132
3.0082	3.57405
3.30355	1.73256
5.10843	4.37502
2.68647	5.36021
5.34819	3.13689
4.40297	5.76099
7.03544	2.76142
5.18896	2.80016
5.79942	7.8265
3.95772	4.29016
1.94287	4.30202
4.23693	2.37779
5.44144	7.07932
5.90275	4.67419
6.46775	8.11015
1.37489	6.88167
2.78044	6.71203
2.33462	3.01557
3.97636	5.30108
3.53347	6.25462
1.12873	4.63272
1.79002	4.31663
6.07741	3.74056
4.91155	4.46866
3.27283	4.51464
1.25553	1.02233
5.29095	5.79504
6.57859	4.25226
3.4839	1.92877
7.56397	4.9494
1.92276	2.95013
2.05167	2.08201
5.38347	2.15494
2.42043	4.00195
11.3029	3.82936
2.77333	3.48073
4.13011	3.52232
8.11671	6.64019
4.59045	5.1399
3.83386	1.77869
3.97046	10.8315
1.13433	4.61045
2.00221	4.47858
4.52269	2.2041
4.20909	5.24858
0.705306	4.19742
4.09983	4.32415
4.3564	3.04736
2.40097	1.82519
1.84628	1.96
2.34639	0.843969
