# Supplementary material for: A Plasma Biomarker Panel of Four MicroRNAs for the Diagnosis of Prostate Cancer
Source: Sci Rep. 2018 Apr 27;8:6653. doi: 10.1038/s41598-018-24424-w (PMC5923293; doi:10.1038/s41598-018-24424-w)
Supplement: Supplementary file 5 — Dataset 5 [file 41598_2018_24424_MOESM5_ESM.xlsx]

## Sheet: miR-4289 Targets
ID	Accession	Gene	Entrez	Experiment	Literature
hsa-mir-4289	MIMAT0016920	ACTB	60	PAR-CLIP	23446348
hsa-mir-4289	MIMAT0016920	ANGPTL3	27329	PAR-CLIP	23824327
hsa-mir-4289	MIMAT0016920	ARF6	382	PAR-CLIP	23446348
hsa-mir-4289	MIMAT0016920	ARSJ	79642	PAR-CLIP	23824327
hsa-mir-4289	MIMAT0016920	BZW1	9689	PAR-CLIP	23622248
hsa-mir-4289	MIMAT0016920	C8orf37	157657	PAR-CLIP	23824327
hsa-mir-4289	MIMAT0016920	C8orf58	541565	PAR-CLIP	24398324
hsa-mir-4289	MIMAT0016920	CALU	813	PAR-CLIP	23446348
hsa-mir-4289	MIMAT0016920	CASS4	57091	PAR-CLIP	23824327
hsa-mir-4289	MIMAT0016920	CEP350	9857	PAR-CLIP	23622248
hsa-mir-4289	MIMAT0016920	CPEB4	80315	HITS-CLIP	22100165
hsa-mir-4289	MIMAT0016920	CTBP1	1487	PAR-CLIP	23446348
hsa-mir-4289	MIMAT0016920	DAZAP2	9802	PAR-CLIP	23622248
hsa-mir-4289	MIMAT0016920	DNAJC10	54431	PAR-CLIP	23824327
hsa-mir-4289	MIMAT0016920	DNTTIP2	30836	PAR-CLIP	23824327
hsa-mir-4289	MIMAT0016920	DUSP10	11221	HITS-CLIP	21572407
hsa-mir-4289	MIMAT0016920	EIF4E	1977	PAR-CLIP	23592263
hsa-mir-4289	MIMAT0016920	GALNT4	8693	PAR-CLIP	23592263
hsa-mir-4289	MIMAT0016920	GALNT8	26290	PAR-CLIP	23824327
hsa-mir-4289	MIMAT0016920	HLF	3131	PAR-CLIP	23592263
hsa-mir-4289	MIMAT0016920	HPGD	3248	HITS-CLIP	20371350
hsa-mir-4289	MIMAT0016920	INTU	27152	PAR-CLIP	23824327
hsa-mir-4289	MIMAT0016920	KLHL36	79786	PAR-CLIP	23824327
hsa-mir-4289	MIMAT0016920	LDHD	197257	PAR-CLIP	23824327
hsa-mir-4289	MIMAT0016920	LPP	4026	PAR-CLIP	23592263
hsa-mir-4289	MIMAT0016920	2004-03-01	57574	HITS-CLIP	22012620
hsa-mir-4289	MIMAT0016920	MBD4	8930	PAR-CLIP	23622248
hsa-mir-4289	MIMAT0016920	MEAF6	64769	HITS-CLIP	22012620
hsa-mir-4289	MIMAT0016920	METAP2	10988	PAR-CLIP	23622248
hsa-mir-4289	MIMAT0016920	MRPL17	63875	PAR-CLIP	23824327
hsa-mir-4289	MIMAT0016920	MYC	4609	PAR-CLIP	23592263
hsa-mir-4289	MIMAT0016920	NNT	23530	HITS-CLIP	21572407
hsa-mir-4289	MIMAT0016920	NOX5	79400	HITS-CLIP	22012620
hsa-mir-4289	MIMAT0016920	NT5DC3	51559	HITS-CLIP	21572407
hsa-mir-4289	MIMAT0016920	ORC4	5000	PAR-CLIP	23592263
hsa-mir-4289	MIMAT0016920	PARD6B	84612	HITS-CLIP	22100165
hsa-mir-4289	MIMAT0016920	PAX6	5080	PAR-CLIP	23592263
hsa-mir-4289	MIMAT0016920	POC1B-GALNT4	100528030	PAR-CLIP	24398324
hsa-mir-4289	MIMAT0016920	POTEG	404785	PAR-CLIP	24398324
hsa-mir-4289	MIMAT0016920	POTEM	641455	PAR-CLIP	24398324
hsa-mir-4289	MIMAT0016920	PPIP5K2	23262	PAR-CLIP	23824327
hsa-mir-4289	MIMAT0016920	QSER1	79832	PAR-CLIP	23824327
hsa-mir-4289	MIMAT0016920	RBM43	375287	PAR-CLIP	23824327
hsa-mir-4289	MIMAT0016920	REL	5966	HITS-CLIP	20371350
hsa-mir-4289	MIMAT0016920	SALL1	6299	PAR-CLIP	23592263
hsa-mir-4289	MIMAT0016920	SDHD	6392	PAR-CLIP	23592263
hsa-mir-4289	MIMAT0016920	SEMA6A	57556	PAR-CLIP	23824327
hsa-mir-4289	MIMAT0016920	SFT2D2	375035	PAR-CLIP	23824327
hsa-mir-4289	MIMAT0016920	SIGLEC14	100049587	PAR-CLIP	24398324
hsa-mir-4289	MIMAT0016920	SLC25A21	89874	HITS-CLIP	22100165
hsa-mir-4289	MIMAT0016920	SMNDC1	10285	HITS-CLIP	21572407
hsa-mir-4289	MIMAT0016920	SOD2	6648	PAR-CLIP	23592263
hsa-mir-4289	MIMAT0016920	SON	6651	PAR-CLIP	23592263
hsa-mir-4289	MIMAT0016920	SULT1B1	27284	PAR-CLIP	23824327
hsa-mir-4289	MIMAT0016920	TMED5	50999	PAR-CLIP	23824327
hsa-mir-4289	MIMAT0016920	TMEM106B	54664	PAR-CLIP	23824327
hsa-mir-4289	MIMAT0016920	TOR1A	1861	HITS-CLIP	19536157
hsa-mir-4289	MIMAT0016920	UBE2QL1	134111	HITS-CLIP	22473208
hsa-mir-4289	MIMAT0016920	XIAP	331	PAR-CLIP	23446348
hsa-mir-4289	MIMAT0016920	ZMAT3	64393	PAR-CLIP	23824327
hsa-mir-4289	MIMAT0016920	ZNF106	64397	PAR-CLIP	23824327
hsa-mir-4289	MIMAT0016920	ZNF35	7584	HITS-CLIP	20371350
hsa-mir-4289	MIMAT0016920	ZNF620	253639	PAR-CLIP	23824327
hsa-mir-4289	MIMAT0016920	ZNF85	7639	PAR-CLIP	23592263
hsa-mir-4289	MIMAT0016920	KIAA1804	NA	PAR-CLIP	24906430

## Sheet: miR-326 Targets
ID	Accession	Gene	Entrez	Experiment	Literature
hsa-mir-326	MIMAT0000756	A4GALT	53947	HITS-CLIP	21572407
hsa-mir-326	MIMAT0000756	ABCC6	105369239	PAR-CLIP	24517116
hsa-mir-326	MIMAT0000756	ABCF2	10061	CLASH	19296470
hsa-mir-326	MIMAT0000756	ACAP2	23527	HITS-CLIP	21572407
hsa-mir-326	MIMAT0000756	ACTB	60	CLASH	15685193
hsa-mir-326	MIMAT0000756	ACTG1	71	CLASH	16239240
hsa-mir-326	MIMAT0000756	AGO1	26523	CLASH	19536157
hsa-mir-326	MIMAT0000756	AKT1	207	PAR-CLIP	23446348
hsa-mir-326	MIMAT0000756	AR	367	PAR-CLIP	23446348
hsa-mir-326	MIMAT0000756	ARL5B	221079	PAR-CLIP	23824327
hsa-mir-326	MIMAT0000756	ARRDC1	92714	CLASH	19536157
hsa-mir-326	MIMAT0000756	ASXL2	55252	CLASH	19536157
hsa-mir-326	MIMAT0000756	ATXN2L	11273	CLASH	19536157
hsa-mir-326	MIMAT0000756	BCL11B	64919	PAR-CLIP	23824327
hsa-mir-326	MIMAT0000756	BMP7	655	HITS-CLIP	19536157
hsa-mir-326	MIMAT0000756	BVES	11149	HITS-CLIP	21572407
hsa-mir-326	MIMAT0000756	C1orf95	375057	HITS-CLIP	23313552
hsa-mir-326	MIMAT0000756	C1R	715	HITS-CLIP	19536157
hsa-mir-326	MIMAT0000756	CCDC12	151903	CLASH	19536157
hsa-mir-326	MIMAT0000756	CCND1	595	PAR-CLIP	23446348
hsa-mir-326	MIMAT0000756	CD274	29126	Luciferase assay//qRT-PCR	23313552
hsa-mir-326	MIMAT0000756	CD9	928	Western blot//qRT-PCR	tarbase
hsa-mir-326	MIMAT0000756	CIZ1	25792	CLASH	19536157
hsa-mir-326	MIMAT0000756	CNNM4	26504	PAR-CLIP	23824327
hsa-mir-326	MIMAT0000756	CSDE1	7812	CLASH	19074876
hsa-mir-326	MIMAT0000756	DCAF7	10238	CLASH	19536157
hsa-mir-326	MIMAT0000756	DHX40	79665	PAR-CLIP	23824327
hsa-mir-326	MIMAT0000756	DYNLT1	6993	CLASH	19074876
hsa-mir-326	MIMAT0000756	EPG5	57724	HITS-CLIP	22012620
hsa-mir-326	MIMAT0000756	EPHB3	2049	HITS-CLIP	19536157
hsa-mir-326	MIMAT0000756	ERBB2	2064	CLASH	18185580
hsa-mir-326	MIMAT0000756	ERLIN2	11160	CLASH	19536157
hsa-mir-326	MIMAT0000756	F9	2158	HITS-CLIP	19536157
hsa-mir-326	MIMAT0000756	FAM127B	26071	PAR-CLIP	23824327
hsa-mir-326	MIMAT0000756	FAM167B	84734	HITS-CLIP	22100165
hsa-mir-326	MIMAT0000756	FAM193A	8603	HITS-CLIP	20371350
hsa-mir-326	MIMAT0000756	FAM216B	144809	HITS-CLIP	22523078
hsa-mir-326	MIMAT0000756	FAM26E	254228	PAR-CLIP	23824327
hsa-mir-326	MIMAT0000756	FASN	2194	CLASH	18185580
hsa-mir-326	MIMAT0000756	FBXL16	146330	HITS-CLIP	22815788
hsa-mir-326	MIMAT0000756	GDE1	51573	HITS-CLIP	21572407
hsa-mir-326	MIMAT0000756	GLI1	2735	Luciferase assay	23313552
hsa-mir-326	MIMAT0000756	GOSR2	9570	HITS-CLIP	20371350
hsa-mir-326	MIMAT0000756	GRK6	2870	CLASH	18185580
hsa-mir-326	MIMAT0000756	GRWD1	83743	HITS-CLIP	22100165
hsa-mir-326	MIMAT0000756	GYS1	2997	HITS-CLIP	20371350
hsa-mir-326	MIMAT0000756	HNRNPA1	3178	HITS-CLIP	20371350
hsa-mir-326	MIMAT0000756	HNRNPA1L2	144983	HITS-CLIP	22593189
hsa-mir-326	MIMAT0000756	HNRNPUL2	221092	CLASH	19536157
hsa-mir-326	MIMAT0000756	HOOK3	84376	HITS-CLIP	22100165
hsa-mir-326	MIMAT0000756	HSPA1B	3304	CLASH	18185580
hsa-mir-326	MIMAT0000756	IHH	3549	PAR-CLIP	23592263
hsa-mir-326	MIMAT0000756	INPPL1	3636	CLASH	18362358
hsa-mir-326	MIMAT0000756	JMJD1C	221037	CLASH	19536157
hsa-mir-326	MIMAT0000756	KIAA1671	85379	CLASH	19536157
hsa-mir-326	MIMAT0000756	KLK2	3817	HITS-CLIP	20371350
hsa-mir-326	MIMAT0000756	KPNA2	3838	CLASH	18591254
hsa-mir-326	MIMAT0000756	KRAS	3845	PAR-CLIP	23592263
hsa-mir-326	MIMAT0000756	LSM10	84967	HITS-CLIP	22100165
hsa-mir-326	MIMAT0000756	MAGEB4	4115	HITS-CLIP	20371350
hsa-mir-326	MIMAT0000756	MAT2A	4144	CLASH	18668037
hsa-mir-326	MIMAT0000756	MAZ	4150	CLASH	18668037
hsa-mir-326	MIMAT0000756	MED18	54797	HITS-CLIP	21572407
hsa-mir-326	MIMAT0000756	MOCS3	27304	HITS-CLIP	21572407
hsa-mir-326	MIMAT0000756	MSH3	4437	Luciferase assay//Microarray//qRT-PCR//Western blot	23313552
hsa-mir-326	MIMAT0000756	MTHFD2	10797	HITS-CLIP	21572407
hsa-mir-326	MIMAT0000756	NAA30	122830	HITS-CLIP	22473208
hsa-mir-326	MIMAT0000756	NKRF	55922	CLASH	19536157
hsa-mir-326	MIMAT0000756	NOB1	28987	Luciferase assay	23313552
hsa-mir-326	MIMAT0000756	NOTCH1	4851	Western blot//Luciferase assay	tarbase
hsa-mir-326	MIMAT0000756	NOTCH2	4853	Western blot//Luciferase assay	tarbase
hsa-mir-326	MIMAT0000756	NUP98	4928	HITS-CLIP	20371350
hsa-mir-326	MIMAT0000756	PAQR8	85315	CLASH	19536157
hsa-mir-326	MIMAT0000756	PATZ1	23598	PAR-CLIP	23824327
hsa-mir-326	MIMAT0000756	PBX2	5089	CLASH	18668037
hsa-mir-326	MIMAT0000756	PDE1B	5153	HITS-CLIP	20371350
hsa-mir-326	MIMAT0000756	PDE3A	5139	HITS-CLIP	20371350
hsa-mir-326	MIMAT0000756	PDHA1	5160	CLASH	18668037
hsa-mir-326	MIMAT0000756	PEX5L	51555	PAR-CLIP	23824327
hsa-mir-326	MIMAT0000756	PHF8	23133	PAR-CLIP	23708386
hsa-mir-326	MIMAT0000756	PIGA	5277	CLASH	18668037
hsa-mir-326	MIMAT0000756	PKM	5315	CLASH	18668037
hsa-mir-326	MIMAT0000756	PLA2G4F	255189	CLASH	19536157
hsa-mir-326	MIMAT0000756	POFUT1	23509	PAR-CLIP	23824327
hsa-mir-326	MIMAT0000756	PPP2R4	5524	CLASH	18668040
hsa-mir-326	MIMAT0000756	PSD3	23362	CLASH	19536157
hsa-mir-326	MIMAT0000756	RBM47	54502	PAR-CLIP	23824327
hsa-mir-326	MIMAT0000756	RPP14	11102	CLASH	19536157
hsa-mir-326	MIMAT0000756	RPTN	126638	HITS-CLIP	22473208
hsa-mir-326	MIMAT0000756	SF3B3	23450	PAR-CLIP	23824327
hsa-mir-326	MIMAT0000756	SLC27A4	10999	HITS-CLIP	21572407
hsa-mir-326	MIMAT0000756	SLC47A1	55244	PAR-CLIP	23824327
hsa-mir-326	MIMAT0000756	SMO	6608	Western blot//qRT-PCR//Luciferase assay	tarbase
hsa-mir-326	MIMAT0000756	SORCS2	57537	PAR-CLIP	23824327
hsa-mir-326	MIMAT0000756	SPTLC1	10558	PAR-CLIP	23622248
hsa-mir-326	MIMAT0000756	SRRM1	10250	CLASH	19536157
hsa-mir-326	MIMAT0000756	SSBP2	23635	HITS-CLIP	21572407
hsa-mir-326	MIMAT0000756	SYNRG	11276	HITS-CLIP	21572407
hsa-mir-326	MIMAT0000756	TBL1XR1	79718	PAR-CLIP	23824327
hsa-mir-326	MIMAT0000756	THRAP3	9967	CLASH	19136465
hsa-mir-326	MIMAT0000756	TOMM5	401505	PAR-CLIP	24398324
hsa-mir-326	MIMAT0000756	TRPC4AP	26133	HITS-CLIP	21572407
hsa-mir-326	MIMAT0000756	UBE4A	9354	PAR-CLIP	23622248
hsa-mir-326	MIMAT0000756	UCK1	83549	CLASH	19536157
hsa-mir-326	MIMAT0000756	ULBP3	79465	HITS-CLIP	22012620
hsa-mir-326	MIMAT0000756	USH1G	124590	PAR-CLIP	23824327
hsa-mir-326	MIMAT0000756	VKORC1	79001	CLASH	19536157
hsa-mir-326	MIMAT0000756	VPS13C	54832	CLASH	19536157
hsa-mir-326	MIMAT0000756	WBSCR27	155368	HITS-CLIP	23313552
hsa-mir-326	MIMAT0000756	XRCC6	2547	CLASH	18185580
hsa-mir-326	MIMAT0000756	ZNF154	7710	HITS-CLIP	20371350
hsa-mir-326	MIMAT0000756	ZNF394	84124	PAR-CLIP	23824327
hsa-mir-326	MIMAT0000756	ZNF689	115509	CLASH	19536157
hsa-mir-326	MIMAT0000756	ZNF746	155061	CLASH	19536157
hsa-mir-326	MIMAT0000756	ZNF772	400720	PAR-CLIP	24398324
hsa-mir-326	MIMAT0000756	ZNRF2	223082	PAR-CLIP	23824327
hsa-mir-326	MIMAT0000756	C8orf17	NA	HITS-CLIP	23313552
hsa-mir-326	MIMAT0000756	Gli1	NA	Luciferase assay	23313552
hsa-mir-326	MIMAT0000756	KIAA0754	NA	HITS-CLIP	23313552
hsa-mir-326	MIMAT0000756	MRP-1	NA	qPCR	tarbase

## Sheet: miR-152-3p Targets
ID	Accession	Gene	Entrez	Experiment	Literature
hsa-mir-152-3p	MIMAT0000438	ABLIM1	3983	HITS-CLIP	20371350
hsa-mir-152-3p	MIMAT0000438	ADAM17	6868	Luciferase assay//qRT-PCR//Western blot	23313552
hsa-mir-152-3p	MIMAT0000438	AGO2	27161	PAR-CLIP	23824327
hsa-mir-152-3p	MIMAT0000438	AGO3	192669	PAR-CLIP	23824327
hsa-mir-152-3p	MIMAT0000438	AKAP17A	8227	PAR-CLIP	23592263
hsa-mir-152-3p	MIMAT0000438	AP5B1	91056	HITS-CLIP	22100165
hsa-mir-152-3p	MIMAT0000438	ARID3A	1820	PAR-CLIP	23592263
hsa-mir-152-3p	MIMAT0000438	ARL8B	55207	PAR-CLIP	23824327
hsa-mir-152-3p	MIMAT0000438	ASB6	140459	PAR-CLIP	23824327
hsa-mir-152-3p	MIMAT0000438	B4GALT5	9334	Microarray//qRT-PCR	23446348
hsa-mir-152-3p	MIMAT0000438	B4GALT7	11285	PAR-CLIP	23706177
hsa-mir-152-3p	MIMAT0000438	BAZ2B	29994	PAR-CLIP	23824327
hsa-mir-152-3p	MIMAT0000438	BMP3	651	PAR-CLIP	23446348
hsa-mir-152-3p	MIMAT0000438	BTBD3	22903	PAR-CLIP	23706177
hsa-mir-152-3p	MIMAT0000438	C18orf25	147339	Microarray//qRT-PCR	23446348
hsa-mir-152-3p	MIMAT0000438	CCKBR	887	qRT-PCR//Western blot	tarbase
hsa-mir-152-3p	MIMAT0000438	CCNA2	890	PAR-CLIP	23446348
hsa-mir-152-3p	MIMAT0000438	CCND1	595	Luciferase assay//Microarray//qRT-PCR//Western blot	23313552
hsa-mir-152-3p	MIMAT0000438	CCT6A	908	PAR-CLIP	23446348
hsa-mir-152-3p	MIMAT0000438	CD151	977	Luciferase assay//qRT-PCR//Western blot	23313552
hsa-mir-152-3p	MIMAT0000438	CDK19	23097	PAR-CLIP	23706177
hsa-mir-152-3p	MIMAT0000438	CDKN1B	1027	PAR-CLIP	23446348
hsa-mir-152-3p	MIMAT0000438	CEBPG	1054	PAR-CLIP	23446348
hsa-mir-152-3p	MIMAT0000438	CEP55	55165	PAR-CLIP	23824327
hsa-mir-152-3p	MIMAT0000438	CHRFAM7A	101929970	HITS-CLIP	23313552
hsa-mir-152-3p	MIMAT0000438	CLOCK	9575	Microarray//qRT-PCR	23446348
hsa-mir-152-3p	MIMAT0000438	CNOT4	4850	PAR-CLIP	23592263
hsa-mir-152-3p	MIMAT0000438	COLEC12	81035	HITS-CLIP	22100165
hsa-mir-152-3p	MIMAT0000438	CSF1	1435	Immunoblot//Luciferase assay//qRT-PCR	23313552
hsa-mir-152-3p	MIMAT0000438	DCUN1D3	123879	PAR-CLIP	23824327
hsa-mir-152-3p	MIMAT0000438	DDX6	1656	PAR-CLIP	23446348
hsa-mir-152-3p	MIMAT0000438	DICER1	23405	PAR-CLIP	23824327
hsa-mir-152-3p	MIMAT0000438	DNMT1	1786	Luciferase assay//Microarray//qRT-PCR//Western blot	23313552
hsa-mir-152-3p	MIMAT0000438	DTX4	23220	HITS-CLIP	21572407
hsa-mir-152-3p	MIMAT0000438	ECHS1	1892	CLASH	18185580
hsa-mir-152-3p	MIMAT0000438	EMP1	2012	Microarray//qRT-PCR	23446348
hsa-mir-152-3p	MIMAT0000438	EOGT	285203	PAR-CLIP	23824327
hsa-mir-152-3p	MIMAT0000438	ETV7	51513	PAR-CLIP	23824327
hsa-mir-152-3p	MIMAT0000438	FAM104A	84923	PAR-CLIP	23824327
hsa-mir-152-3p	MIMAT0000438	FAM212B	55924	HITS-CLIP	22012620
hsa-mir-152-3p	MIMAT0000438	FGF2	2247	Luciferase assay//Western blot	23313552
hsa-mir-152-3p	MIMAT0000438	FGFR3	2261	Luciferase assay//Microarray//qRT-PCR//Western blot	23313552
hsa-mir-152-3p	MIMAT0000438	FOXP1	27086	HITS-CLIP	21572407
hsa-mir-152-3p	MIMAT0000438	FZD5	7855	PAR-CLIP	23592263
hsa-mir-152-3p	MIMAT0000438	GAS1	2619	PAR-CLIP	23592263
hsa-mir-152-3p	MIMAT0000438	GLRX5	51218	PAR-CLIP	23824327
hsa-mir-152-3p	MIMAT0000438	GPRC5A	9052	PAR-CLIP	23622248
hsa-mir-152-3p	MIMAT0000438	HLA-A	3105	PAR-CLIP	23592263
hsa-mir-152-3p	MIMAT0000438	HLA-C	3107	PAR-CLIP	23592263
hsa-mir-152-3p	MIMAT0000438	HLA-G	3135	Luciferase assay	23313552
hsa-mir-152-3p	MIMAT0000438	HS6ST2	90161	CLASH	19536157
hsa-mir-152-3p	MIMAT0000438	HSP90AA1	3320	PAR-CLIP	23592263
hsa-mir-152-3p	MIMAT0000438	IGF1R	3480	Luciferase assay//Western blot	23313552
hsa-mir-152-3p	MIMAT0000438	IGFBP5	3488	PAR-CLIP	23592263
hsa-mir-152-3p	MIMAT0000438	IL23R	149233	HITS-CLIP	22927820
hsa-mir-152-3p	MIMAT0000438	IRS1	3667	Luciferase assay//Western blot	23313552
hsa-mir-152-3p	MIMAT0000438	ITGA5	3678	Luciferase assay//qRT-PCR//Western blot	23313552
hsa-mir-152-3p	MIMAT0000438	ITGB8	3696	PAR-CLIP	23592263
hsa-mir-152-3p	MIMAT0000438	JARID2	3720	HITS-CLIP	20371350
hsa-mir-152-3p	MIMAT0000438	KIAA0232	9778	Microarray//qRT-PCR	23446348
hsa-mir-152-3p	MIMAT0000438	KIAA0907	22889	HITS-CLIP	21572407
hsa-mir-152-3p	MIMAT0000438	KIF2C	11004	PAR-CLIP	23622248
hsa-mir-152-3p	MIMAT0000438	KLF4	9314	Immunoprecipitaion//qRT-PCR//Western blot//Luciferase assay	23313552
hsa-mir-152-3p	MIMAT0000438	KLF6	1316	PAR-CLIP	23446348
hsa-mir-152-3p	MIMAT0000438	KPNA4	3840	HITS-CLIP	20371350
hsa-mir-152-3p	MIMAT0000438	KRAS	3845	qRT-PCR//Western blot	tarbase
hsa-mir-152-3p	MIMAT0000438	LNPEP	4012	PAR-CLIP	23592263
hsa-mir-152-3p	MIMAT0000438	MAFB	9935	Luciferase assay//Microarray//qRT-PCR//Western blot	23313552
hsa-mir-152-3p	MIMAT0000438	MAP3K9	4293	PAR-CLIP	23592263
hsa-mir-152-3p	MIMAT0000438	MCMDC2	157777	HITS-CLIP	23313552
hsa-mir-152-3p	MIMAT0000438	MLEC	9761	PAR-CLIP	23622248
hsa-mir-152-3p	MIMAT0000438	MOSPD1	56180	Microarray//qRT-PCR	23446348
hsa-mir-152-3p	MIMAT0000438	MRPS27	23107	PAR-CLIP	23706177
hsa-mir-152-3p	MIMAT0000438	MXD1	4084	Microarray//qRT-PCR	23446348
hsa-mir-152-3p	MIMAT0000438	MYO3A	53904	PAR-CLIP	23824327
hsa-mir-152-3p	MIMAT0000438	NDRG1	10397	PAR-CLIP	23622248
hsa-mir-152-3p	MIMAT0000438	NPTX1	4884	PAR-CLIP	23592263
hsa-mir-152-3p	MIMAT0000438	OTUD4	54726	PAR-CLIP	23824327
hsa-mir-152-3p	MIMAT0000438	OVOL1	5017	HITS-CLIP	20371350
hsa-mir-152-3p	MIMAT0000438	PAPD4	167153	PAR-CLIP	23824327
hsa-mir-152-3p	MIMAT0000438	PATL1	219988	PAR-CLIP	23824327
hsa-mir-152-3p	MIMAT0000438	PDIK1L	149420	PAR-CLIP	23824327
hsa-mir-152-3p	MIMAT0000438	PHACTR2	9749	Microarray//qRT-PCR	23446348
hsa-mir-152-3p	MIMAT0000438	PLA2G12A	81579	HITS-CLIP	22100165
hsa-mir-152-3p	MIMAT0000438	POC1A	25886	PAR-CLIP	23824327
hsa-mir-152-3p	MIMAT0000438	PPAPDC1A	196051	HITS-CLIP	23313552
hsa-mir-152-3p	MIMAT0000438	PPP6R1	22870	PAR-CLIP	23706177
hsa-mir-152-3p	MIMAT0000438	R3HCC1L	27291	CLASH	19536157
hsa-mir-152-3p	MIMAT0000438	RAB12	201475	PAR-CLIP	23824327
hsa-mir-152-3p	MIMAT0000438	RAB14	51552	PAR-CLIP	23824327
hsa-mir-152-3p	MIMAT0000438	RAB34	83871	PAR-CLIP	23824327
hsa-mir-152-3p	MIMAT0000438	RBM23	55147	PAR-CLIP	23824327
hsa-mir-152-3p	MIMAT0000438	RBM38	55544	PAR-CLIP	23824327
hsa-mir-152-3p	MIMAT0000438	RCC2	55920	PAR-CLIP	23824327
hsa-mir-152-3p	MIMAT0000438	RFT1	91869	PAR-CLIP	23824327
hsa-mir-152-3p	MIMAT0000438	RMND5A	64795	Microarray//qRT-PCR	23446348
hsa-mir-152-3p	MIMAT0000438	RNF219	79596	PAR-CLIP	23824327
hsa-mir-152-3p	MIMAT0000438	RPS6KA4	8986	PAR-CLIP	23622248
hsa-mir-152-3p	MIMAT0000438	S1PR2	9294	HITS-CLIP	20371350
hsa-mir-152-3p	MIMAT0000438	SECISBP2L	9728	PAR-CLIP	23622248
hsa-mir-152-3p	MIMAT0000438	SESN3	143686	PAR-CLIP	23824327
hsa-mir-152-3p	MIMAT0000438	SETDB1	9869	CLASH	19088304
hsa-mir-152-3p	MIMAT0000438	SH3PXD2A	9644	PAR-CLIP	23622248
hsa-mir-152-3p	MIMAT0000438	SIK1	150094	PAR-CLIP	23824327
hsa-mir-152-3p	MIMAT0000438	SLC12A7	10723	PAR-CLIP	23622248
hsa-mir-152-3p	MIMAT0000438	SLC38A2	54407	PAR-CLIP	23824327
hsa-mir-152-3p	MIMAT0000438	SNAPIN	23557	PAR-CLIP	23824327
hsa-mir-152-3p	MIMAT0000438	SORD	6652	HITS-CLIP	20371350
hsa-mir-152-3p	MIMAT0000438	SOS2	6655	HITS-CLIP	20371350
hsa-mir-152-3p	MIMAT0000438	STARD13	90627	PAR-CLIP	23824327
hsa-mir-152-3p	MIMAT0000438	STRADB	55437	Microarray//qRT-PCR	23446348
hsa-mir-152-3p	MIMAT0000438	STX16	8675	PAR-CLIP	23592263
hsa-mir-152-3p	MIMAT0000438	STX6	10228	PAR-CLIP	23622248
hsa-mir-152-3p	MIMAT0000438	TACC3	10460	Luciferase assay//Microarray//qRT-PCR//Western blot	23313552
hsa-mir-152-3p	MIMAT0000438	TGFA	7039	Luciferase assay	23313552
hsa-mir-152-3p	MIMAT0000438	TNRC6A	27327	PAR-CLIP	23824327
hsa-mir-152-3p	MIMAT0000438	TNRC6B	23112	PAR-CLIP	23706177
hsa-mir-152-3p	MIMAT0000438	TTLL1	25809	PAR-CLIP	23824327
hsa-mir-152-3p	MIMAT0000438	TXNIP	10628	PAR-CLIP	23622248
hsa-mir-152-3p	MIMAT0000438	UBE2D3	7323	PAR-CLIP	23592263
hsa-mir-152-3p	MIMAT0000438	VGLL2	245806	HITS-CLIP	23313552
hsa-mir-152-3p	MIMAT0000438	VPS37A	137492	PAR-CLIP	23824327
hsa-mir-152-3p	MIMAT0000438	VPS37B	79720	PAR-CLIP	23824327
hsa-mir-152-3p	MIMAT0000438	WASL	8976	PAR-CLIP	23622248
hsa-mir-152-3p	MIMAT0000438	WNT1	7471	Luciferase assay//qRT-PCR//Western blot	23313552
hsa-mir-152-3p	MIMAT0000438	WNT2B	7482	HITS-CLIP	20371350
hsa-mir-152-3p	MIMAT0000438	YPEL1	29799	HITS-CLIP	21572407
hsa-mir-152-3p	MIMAT0000438	YWHAB	7529	PAR-CLIP	23592263
hsa-mir-152-3p	MIMAT0000438	ZDHHC6	64429	PAR-CLIP	23824327
hsa-mir-152-3p	MIMAT0000438	ZFYVE26	23503	PAR-CLIP	23824327
hsa-mir-152-3p	MIMAT0000438	ZIC5	85416	PAR-CLIP	23824327

## Sheet: miR-98-5p Targets
ID	Accession	Gene	Entrez	Experiment	Literature
hsa-mir-98-5p	MIMAT0000096	A2M	2	Microarray	23313552
hsa-mir-98-5p	MIMAT0000096	AASDHPPT	60496	Microarray	23446348
hsa-mir-98-5p	MIMAT0000096	ABCC1	4363	Microarray	23313552
hsa-mir-98-5p	MIMAT0000096	ABCC5	10057	Microarray	23446348
hsa-mir-98-5p	MIMAT0000096	ABCF1	23	Microarray	23313552
hsa-mir-98-5p	MIMAT0000096	ABHD17C	58489	PAR-CLIP	23824327
hsa-mir-98-5p	MIMAT0000096	ABT1	29777	PAR-CLIP	23824327
hsa-mir-98-5p	MIMAT0000096	ACADM	34	qRT-PCR	tarbase
hsa-mir-98-5p	MIMAT0000096	ACER2	340485	PAR-CLIP	23824327
hsa-mir-98-5p	MIMAT0000096	ACOT9	23597	PAR-CLIP	23824327
hsa-mir-98-5p	MIMAT0000096	ACTA1	58	PAR-CLIP	23446348
hsa-mir-98-5p	MIMAT0000096	ACTL8	81569	Microarray	23446348
hsa-mir-98-5p	MIMAT0000096	ADA	100	Microarray	23313552
hsa-mir-98-5p	MIMAT0000096	ADAMTS5	11096	Microarray	23446348
hsa-mir-98-5p	MIMAT0000096	ADCY9	115	Microarray	23313552
hsa-mir-98-5p	MIMAT0000096	ADH5	128	HITS-CLIP	19536157
hsa-mir-98-5p	MIMAT0000096	ADIPOR2	79602	PAR-CLIP	23824327
hsa-mir-98-5p	MIMAT0000096	AGPS	8540	Microarray	23446348
hsa-mir-98-5p	MIMAT0000096	AHCYL2	23382	PAR-CLIP	23824327
hsa-mir-98-5p	MIMAT0000096	AHR	196	Microarray	23313552
hsa-mir-98-5p	MIMAT0000096	AIM1	202	Microarray	23313552
hsa-mir-98-5p	MIMAT0000096	AK2	204	Microarray	23313552
hsa-mir-98-5p	MIMAT0000096	AK4	205	PAR-CLIP	23446348
hsa-mir-98-5p	MIMAT0000096	AKAP2	11217	Microarray	23446348
hsa-mir-98-5p	MIMAT0000096	AKAP8	10270	PAR-CLIP	23622248
hsa-mir-98-5p	MIMAT0000096	AKR1B10	57016	Microarray	23446348
hsa-mir-98-5p	MIMAT0000096	AKR1C3	8644	Microarray	23446348
hsa-mir-98-5p	MIMAT0000096	ALG3	10195	Microarray	23446348
hsa-mir-98-5p	MIMAT0000096	ALG8	79053	Microarray	23446348
hsa-mir-98-5p	MIMAT0000096	ALKBH1	8846	Microarray	23446348
hsa-mir-98-5p	MIMAT0000096	AMD1	262	HITS-CLIP	19536157
hsa-mir-98-5p	MIMAT0000096	AMMECR1	9949	qRT-PCR	tarbase
hsa-mir-98-5p	MIMAT0000096	ANKRD11	29123	Microarray	23446348
hsa-mir-98-5p	MIMAT0000096	ANKRD46	157567	PAR-CLIP	23824327
hsa-mir-98-5p	MIMAT0000096	AP1S1	1174	PAR-CLIP	23446348
hsa-mir-98-5p	MIMAT0000096	ARCN1	372	Microarray	23313552
hsa-mir-98-5p	MIMAT0000096	AREL1	9870	PAR-CLIP	23622248
hsa-mir-98-5p	MIMAT0000096	ARHGAP28	79822	Microarray	23446348
hsa-mir-98-5p	MIMAT0000096	ARID1A	8289	Microarray	23445407
hsa-mir-98-5p	MIMAT0000096	ARID3A	1820	PAR-CLIP	23592263
hsa-mir-98-5p	MIMAT0000096	ARID3B	10620	PAR-CLIP	23622248
hsa-mir-98-5p	MIMAT0000096	ARIH1	25820	PAR-CLIP	23824327
hsa-mir-98-5p	MIMAT0000096	ARL8B	55207	HITS-CLIP	21572407
hsa-mir-98-5p	MIMAT0000096	ARRB1	408	Microarray	23313552
hsa-mir-98-5p	MIMAT0000096	ARSJ	79642	Microarray	23446348
hsa-mir-98-5p	MIMAT0000096	ASAP1	50807	Microarray	23446348
hsa-mir-98-5p	MIMAT0000096	ASCC3	10973	Microarray	23446348
hsa-mir-98-5p	MIMAT0000096	ASMTL	8623	Microarray	23446348
hsa-mir-98-5p	MIMAT0000096	ATG12	9140	PAR-CLIP	23622248
hsa-mir-98-5p	MIMAT0000096	ATG9A	79065	Microarray	23446348
hsa-mir-98-5p	MIMAT0000096	ATP13A3	79572	Microarray	23446348
hsa-mir-98-5p	MIMAT0000096	ATP6V1F	9296	PAR-CLIP	23622248
hsa-mir-98-5p	MIMAT0000096	ATP6V1G1	9550	PAR-CLIP	23622248
hsa-mir-98-5p	MIMAT0000096	ATP7B	540	Microarray	23313552
hsa-mir-98-5p	MIMAT0000096	ATXN2	6311	HITS-CLIP	20371350
hsa-mir-98-5p	MIMAT0000096	ATXN7L3	56970	PAR-CLIP	23824327
hsa-mir-98-5p	MIMAT0000096	ATXN7L3B	552889	PAR-CLIP	24398324
hsa-mir-98-5p	MIMAT0000096	AVEN	57099	Microarray	23446348
hsa-mir-98-5p	MIMAT0000096	B4GALT3	8703	Microarray	23446348
hsa-mir-98-5p	MIMAT0000096	BACH1	571	PAR-CLIP	23446348
hsa-mir-98-5p	MIMAT0000096	BAZ1A	11177	Microarray	23446348
hsa-mir-98-5p	MIMAT0000096	BCL9	607	Microarray	23313552
hsa-mir-98-5p	MIMAT0000096	BEND4	389206	PAR-CLIP	24374217
hsa-mir-98-5p	MIMAT0000096	BFAR	51283	Microarray	23446348
hsa-mir-98-5p	MIMAT0000096	BIN3	55909	Microarray	23446348
hsa-mir-98-5p	MIMAT0000096	BIRC3	330	Microarray	23313552
hsa-mir-98-5p	MIMAT0000096	BMP2K	55589	Microarray	23446348
hsa-mir-98-5p	MIMAT0000096	BRI3BP	140707	HITS-CLIP	22473208
hsa-mir-98-5p	MIMAT0000096	BTBD3	22903	Microarray	23446348
hsa-mir-98-5p	MIMAT0000096	BTN2A1	11120	Microarray	23446348
hsa-mir-98-5p	MIMAT0000096	BZW1	9689	PAR-CLIP	23622248
hsa-mir-98-5p	MIMAT0000096	C10orf2	56652	Microarray	23446348
hsa-mir-98-5p	MIMAT0000096	C10orf88	80007	Microarray	23446348
hsa-mir-98-5p	MIMAT0000096	C11orf57	55216	PAR-CLIP	23824327
hsa-mir-98-5p	MIMAT0000096	C12orf4	57102	PAR-CLIP	23824327
hsa-mir-98-5p	MIMAT0000096	C19orf47	126526	PAR-CLIP	23824327
hsa-mir-98-5p	MIMAT0000096	C19orf53	28974	PAR-CLIP	23824327
hsa-mir-98-5p	MIMAT0000096	C1GALT1	56913	Microarray	23446348
hsa-mir-98-5p	MIMAT0000096	C1orf210	149466	HITS-CLIP	22942087
hsa-mir-98-5p	MIMAT0000096	C1RL	51279	PAR-CLIP	23824327
hsa-mir-98-5p	MIMAT0000096	C3	718	Microarray	23313552
hsa-mir-98-5p	MIMAT0000096	C5orf30	90355	Microarray	23446348
hsa-mir-98-5p	MIMAT0000096	C8orf4	56892	Microarray	23446348
hsa-mir-98-5p	MIMAT0000096	C9orf156	51531	PAR-CLIP	23824327
hsa-mir-98-5p	MIMAT0000096	CA9	768	Microarray	23313552
hsa-mir-98-5p	MIMAT0000096	CALCB	797	Microarray	23313552
hsa-mir-98-5p	MIMAT0000096	CALU	813	PAR-CLIP	23446348
hsa-mir-98-5p	MIMAT0000096	CANT1	124583	Microarray	23446348
hsa-mir-98-5p	MIMAT0000096	CAP1	10487	Microarray	23446348
hsa-mir-98-5p	MIMAT0000096	CBL	867	Microarray//qRT-PCR//Western blot	23446348
hsa-mir-98-5p	MIMAT0000096	CBX5	23468	PAR-CLIP	23824327
hsa-mir-98-5p	MIMAT0000096	CCL5	6352	ELISA	19536157
hsa-mir-98-5p	MIMAT0000096	CCNA2	890	Microarray	23313552
hsa-mir-98-5p	MIMAT0000096	CCND1	595	PAR-CLIP	23446348
hsa-mir-98-5p	MIMAT0000096	CCNF	899	Microarray	23313552
hsa-mir-98-5p	MIMAT0000096	CCNJ	54619	Microarray	23446348
hsa-mir-98-5p	MIMAT0000096	CCNT2	905	PAR-CLIP	23446348
hsa-mir-98-5p	MIMAT0000096	CD46	4179	Microarray	23313552
hsa-mir-98-5p	MIMAT0000096	CD59	966	PAR-CLIP	23446348
hsa-mir-98-5p	MIMAT0000096	CDC23	8697	Microarray	23446348
hsa-mir-98-5p	MIMAT0000096	CDC25A	993	Microarray	23313552
hsa-mir-98-5p	MIMAT0000096	CDC34	997	Microarray	23313552
hsa-mir-98-5p	MIMAT0000096	CDC42BPA	8476	CLASH	19088304
hsa-mir-98-5p	MIMAT0000096	CDK17	5128	Microarray	23313552
hsa-mir-98-5p	MIMAT0000096	CDK7	1022	Microarray	23313552
hsa-mir-98-5p	MIMAT0000096	CDKAL1	54901	HITS-CLIP	21572407
hsa-mir-98-5p	MIMAT0000096	CDKN1A	1026	PAR-CLIP	23446348
hsa-mir-98-5p	MIMAT0000096	CDKN1B	1027	Microarray	23313552
hsa-mir-98-5p	MIMAT0000096	CDKN2B	1030	Microarray	23313552
hsa-mir-98-5p	MIMAT0000096	CDV3	55573	PAR-CLIP	23824327
hsa-mir-98-5p	MIMAT0000096	CEBPD	1052	Microarray	23313552
hsa-mir-98-5p	MIMAT0000096	CELF1	10658	PAR-CLIP	23622248
hsa-mir-98-5p	MIMAT0000096	CEP120	153241	PAR-CLIP	23824327
hsa-mir-98-5p	MIMAT0000096	CEP135	9662	PAR-CLIP	23622248
hsa-mir-98-5p	MIMAT0000096	CFB	629	Microarray	23313552
hsa-mir-98-5p	MIMAT0000096	CHD1	1105	Microarray	23313552
hsa-mir-98-5p	MIMAT0000096	CHD4	1108	Microarray	23313552
hsa-mir-98-5p	MIMAT0000096	CHD7	55636	Microarray	23446348
hsa-mir-98-5p	MIMAT0000096	CHML	1122	Microarray	23313552
hsa-mir-98-5p	MIMAT0000096	CHPF2	54480	Microarray	23446348
hsa-mir-98-5p	MIMAT0000096	CHRNA9	55584	Microarray	23446348
hsa-mir-98-5p	MIMAT0000096	CHRNB1	1140	qRT-PCR	tarbase
hsa-mir-98-5p	MIMAT0000096	CHST11	50515	Microarray	23446348
hsa-mir-98-5p	MIMAT0000096	CHST3	9469	Microarray	23446348
hsa-mir-98-5p	MIMAT0000096	CHTOP	26097	HITS-CLIP	21572407
hsa-mir-98-5p	MIMAT0000096	CLDN12	9069	PAR-CLIP	23622248
hsa-mir-98-5p	MIMAT0000096	CLINT1	9685	Microarray	23446348
hsa-mir-98-5p	MIMAT0000096	CLP1	10978	Microarray	23446348
hsa-mir-98-5p	MIMAT0000096	CLUH	23277	Microarray	23446348
hsa-mir-98-5p	MIMAT0000096	CNNM4	26504	Microarray	23446348
hsa-mir-98-5p	MIMAT0000096	CNOT4	4850	qRT-PCR	tarbase
hsa-mir-98-5p	MIMAT0000096	COA1	55744	Microarray	23446348
hsa-mir-98-5p	MIMAT0000096	COG5	10466	Microarray	23446348
hsa-mir-98-5p	MIMAT0000096	COIL	8161	PAR-CLIP	23592263
hsa-mir-98-5p	MIMAT0000096	COL8A1	1295	PAR-CLIP	23446348
hsa-mir-98-5p	MIMAT0000096	COLEC12	81035	PAR-CLIP	23824327
hsa-mir-98-5p	MIMAT0000096	COLGALT1	79709	Microarray	23446348
hsa-mir-98-5p	MIMAT0000096	COQ10B	80219	Microarray	23446348
hsa-mir-98-5p	MIMAT0000096	COX10	1352	Microarray	23313552
hsa-mir-98-5p	MIMAT0000096	COX6B1	1340	HITS-CLIP	19536157
hsa-mir-98-5p	MIMAT0000096	CPA4	51200	HITS-CLIP	21572407
hsa-mir-98-5p	MIMAT0000096	CPOX	1371	Microarray	23313552
hsa-mir-98-5p	MIMAT0000096	CRKL	1399	Microarray	23313552
hsa-mir-98-5p	MIMAT0000096	CRTAP	10491	Microarray	23446348
hsa-mir-98-5p	MIMAT0000096	CRY2	1408	PAR-CLIP	23446348
hsa-mir-98-5p	MIMAT0000096	CTPS1	1503	HITS-CLIP	19536157
hsa-mir-98-5p	MIMAT0000096	CTSC	1075	Microarray	23313552
hsa-mir-98-5p	MIMAT0000096	CXCL2	2920	Microarray	23313552
hsa-mir-98-5p	MIMAT0000096	CYB5R3	1727	Microarray	23313552
hsa-mir-98-5p	MIMAT0000096	CYP19A1	1588	Luciferase assay//qRT-PCR//Western blot	23313552
hsa-mir-98-5p	MIMAT0000096	DBF4	10926	Microarray	23446348
hsa-mir-98-5p	MIMAT0000096	DDX10	1662	Microarray	23313552
hsa-mir-98-5p	MIMAT0000096	DENND1A	57706	Microarray	23446348
hsa-mir-98-5p	MIMAT0000096	DHX57	90957	Microarray	23446348
hsa-mir-98-5p	MIMAT0000096	DIABLO	56616	PAR-CLIP	23824327
hsa-mir-98-5p	MIMAT0000096	DICER1	23405	Microarray	23446348
hsa-mir-98-5p	MIMAT0000096	DIDO1	11083	Microarray	23446348
hsa-mir-98-5p	MIMAT0000096	DIEXF	27042	Microarray	23446348
hsa-mir-98-5p	MIMAT0000096	DISC1	27185	PAR-CLIP	23824327
hsa-mir-98-5p	MIMAT0000096	DNA2	1763	PAR-CLIP	23478036
hsa-mir-98-5p	MIMAT0000096	DNAH9	1770	HITS-CLIP	19536157
hsa-mir-98-5p	MIMAT0000096	DNAJC28	54943	HITS-CLIP	21572407
hsa-mir-98-5p	MIMAT0000096	DNAL1	83544	PAR-CLIP	23824327
hsa-mir-98-5p	MIMAT0000096	DOCK4	9732	Microarray	23446348
hsa-mir-98-5p	MIMAT0000096	DOCK5	80005	Microarray	23446348
hsa-mir-98-5p	MIMAT0000096	DOLK	22845	Microarray	23446348
hsa-mir-98-5p	MIMAT0000096	DPAGT1	1798	Microarray	23313552
hsa-mir-98-5p	MIMAT0000096	DTX3L	151636	HITS-CLIP	23212916
hsa-mir-98-5p	MIMAT0000096	DTX4	23220	Microarray	23446348
hsa-mir-98-5p	MIMAT0000096	DUSP1	1843	PAR-CLIP	23592263
hsa-mir-98-5p	MIMAT0000096	DUSP10	11221	Microarray	23446348
hsa-mir-98-5p	MIMAT0000096	DUSP9	1852	Microarray	23313552
hsa-mir-98-5p	MIMAT0000096	DVL3	1857	PAR-CLIP	23592263
hsa-mir-98-5p	MIMAT0000096	DYRK2	8445	Microarray	23446348
hsa-mir-98-5p	MIMAT0000096	E2F1	1869	Luciferase assay	23313552
hsa-mir-98-5p	MIMAT0000096	E2F2	1870	Northern blot//Western blot//qRT-PCR//ChIP//Luciferase assay	23446348
hsa-mir-98-5p	MIMAT0000096	E2F4	1874	CLASH	18185580
hsa-mir-98-5p	MIMAT0000096	E2F6	1876	PAR-CLIP	23592263
hsa-mir-98-5p	MIMAT0000096	ECHDC1	55862	PAR-CLIP	23824327
hsa-mir-98-5p	MIMAT0000096	ECM2	1842	Microarray	23313552
hsa-mir-98-5p	MIMAT0000096	EDEM3	80267	HITS-CLIP	22100165
hsa-mir-98-5p	MIMAT0000096	EDN1	1906	PAR-CLIP	23592263
hsa-mir-98-5p	MIMAT0000096	EFHD2	79180	PAR-CLIP	23824327
hsa-mir-98-5p	MIMAT0000096	EGLN3	112399	Microarray	23446348
hsa-mir-98-5p	MIMAT0000096	EIF2S3	1968	Microarray	23313552
hsa-mir-98-5p	MIMAT0000096	EIF3J	8669	Microarray	23446348
hsa-mir-98-5p	MIMAT0000096	EIF4A3	9775	HITS-CLIP	20827281
hsa-mir-98-5p	MIMAT0000096	EIF4E2	9470	Microarray	23446348
hsa-mir-98-5p	MIMAT0000096	EIF4G2	1982	PAR-CLIP	23592263
hsa-mir-98-5p	MIMAT0000096	EMILIN2	84034	HITS-CLIP	22100165
hsa-mir-98-5p	MIMAT0000096	EPHA4	2043	PAR-CLIP	23592263
hsa-mir-98-5p	MIMAT0000096	ERGIC2	51290	Microarray	23446348
hsa-mir-98-5p	MIMAT0000096	ESPL1	9700	PAR-CLIP	23622248
hsa-mir-98-5p	MIMAT0000096	ESRP2	80004	Microarray	23446348
hsa-mir-98-5p	MIMAT0000096	EZH2	2146	Immunoblot//Immunohistochemistry//Luciferase assay//Microarray//qRT-PCR	23313552
hsa-mir-98-5p	MIMAT0000096	FADS3	3995	Microarray	23313552
hsa-mir-98-5p	MIMAT0000096	FAM104A	84923	PAR-CLIP	23824327
hsa-mir-98-5p	MIMAT0000096	FAM105A	54491	HITS-CLIP	21572407
hsa-mir-98-5p	MIMAT0000096	FAM134C	162427	Microarray	23446348
hsa-mir-98-5p	MIMAT0000096	FAM222B	55731	PAR-CLIP	23824327
hsa-mir-98-5p	MIMAT0000096	FAM43A	131583	PAR-CLIP	23824327
hsa-mir-98-5p	MIMAT0000096	FAM46C	54855	Microarray	23446348
hsa-mir-98-5p	MIMAT0000096	FAM57A	79850	Microarray	23446348
hsa-mir-98-5p	MIMAT0000096	FAM60A	58516	Microarray	23446348
hsa-mir-98-5p	MIMAT0000096	FAM69A	388650	Microarray	23446348
hsa-mir-98-5p	MIMAT0000096	FAM83G	644815	PAR-CLIP	24398324
hsa-mir-98-5p	MIMAT0000096	FAS	355	Microarray	23313552
hsa-mir-98-5p	MIMAT0000096	FBXL20	84961	PAR-CLIP	23824327
hsa-mir-98-5p	MIMAT0000096	FBXW2	26190	PAR-CLIP	23824327
hsa-mir-98-5p	MIMAT0000096	FGD6	55785	Microarray	23446348
hsa-mir-98-5p	MIMAT0000096	FIGN	55137	HITS-CLIP	21572407
hsa-mir-98-5p	MIMAT0000096	FKBP3	2287	Microarray	23313552
hsa-mir-98-5p	MIMAT0000096	FLAD1	80308	Microarray	23446348
hsa-mir-98-5p	MIMAT0000096	FMNL3	91010	PAR-CLIP	23824327
hsa-mir-98-5p	MIMAT0000096	FMO4	2329	HITS-CLIP	19536157
hsa-mir-98-5p	MIMAT0000096	FNDC3A	22862	Microarray	23446348
hsa-mir-98-5p	MIMAT0000096	FNDC3B	64778	Microarray	23446348
hsa-mir-98-5p	MIMAT0000096	FOXO1	2308	Microarray	23313552
hsa-mir-98-5p	MIMAT0000096	FPR1	2357	HITS-CLIP	19536157
hsa-mir-98-5p	MIMAT0000096	FRMD4B	23150	Microarray	23446348
hsa-mir-98-5p	MIMAT0000096	FUT10	84750	PAR-CLIP	23824327
hsa-mir-98-5p	MIMAT0000096	FXN	2395	PAR-CLIP	23592263
hsa-mir-98-5p	MIMAT0000096	FZD10	11211	Microarray	23446348
hsa-mir-98-5p	MIMAT0000096	FZD3	7976	Microarray	23423488
hsa-mir-98-5p	MIMAT0000096	FZD9	8326	PAR-CLIP	23592263
hsa-mir-98-5p	MIMAT0000096	GABPB1	55056	PAR-CLIP	23824327
hsa-mir-98-5p	MIMAT0000096	GABRE	2564	Microarray	23313552
hsa-mir-98-5p	MIMAT0000096	GALNT2	2590	Microarray	23313552
hsa-mir-98-5p	MIMAT0000096	GAPVD1	26130	Microarray	23446348
hsa-mir-98-5p	MIMAT0000096	GATA6	2627	Microarray	23313552
hsa-mir-98-5p	MIMAT0000096	GATAD2A	54815	Microarray	23446348
hsa-mir-98-5p	MIMAT0000096	GCNT2	2651	Microarray	23313552
hsa-mir-98-5p	MIMAT0000096	GDAP2	54834	Microarray	23446348
hsa-mir-98-5p	MIMAT0000096	GGA3	23163	PAR-CLIP	23708386
hsa-mir-98-5p	MIMAT0000096	GLMN	11146	Microarray	23446348
hsa-mir-98-5p	MIMAT0000096	GLO1	2739	PAR-CLIP	23592263
hsa-mir-98-5p	MIMAT0000096	GMPR2	51292	Microarray	23446348
hsa-mir-98-5p	MIMAT0000096	GNA12	2768	Microarray	23313552
hsa-mir-98-5p	MIMAT0000096	GNG5	2787	PAR-CLIP	23592263
hsa-mir-98-5p	MIMAT0000096	GNPTAB	79158	Microarray	23446348
hsa-mir-98-5p	MIMAT0000096	GOLGA4	2803	PAR-CLIP	23592263
hsa-mir-98-5p	MIMAT0000096	GPN1	11321	Microarray	23446348
hsa-mir-98-5p	MIMAT0000096	GPR37	2861	Microarray	23313552
hsa-mir-98-5p	MIMAT0000096	GRPEL1	80273	Microarray	23446348
hsa-mir-98-5p	MIMAT0000096	GRPEL2	134266	PAR-CLIP	23824327
hsa-mir-98-5p	MIMAT0000096	GSG2	83903	PAR-CLIP	23824327
hsa-mir-98-5p	MIMAT0000096	HAND1	9421	PAR-CLIP	23622248
hsa-mir-98-5p	MIMAT0000096	HBEGF	1839	Microarray	23313552
hsa-mir-98-5p	MIMAT0000096	HDHD1	8226	Microarray	23438603
hsa-mir-98-5p	MIMAT0000096	HEG1	57493	Microarray	23446348
hsa-mir-98-5p	MIMAT0000096	HERPUD1	9709	PAR-CLIP	23622248
hsa-mir-98-5p	MIMAT0000096	HIST1H1C	3006	Microarray	23313552
hsa-mir-98-5p	MIMAT0000096	HIST1H2AC	8334	Microarray	23446348
hsa-mir-98-5p	MIMAT0000096	HIST1H2AG	8969	Microarray	23446348
hsa-mir-98-5p	MIMAT0000096	HIST1H2BC	8347	Microarray	23446348
hsa-mir-98-5p	MIMAT0000096	HIST1H2BD	3017	PAR-CLIP	23592263
hsa-mir-98-5p	MIMAT0000096	HIST1H2BE	8344	Microarray	23446348
hsa-mir-98-5p	MIMAT0000096	HIST1H2BF	8343	Microarray	23446348
hsa-mir-98-5p	MIMAT0000096	HIST1H2BG	8339	Microarray	23446348
hsa-mir-98-5p	MIMAT0000096	HIST1H2BH	8345	Microarray	23446348
hsa-mir-98-5p	MIMAT0000096	HIST1H2BI	8346	Microarray	23446348
hsa-mir-98-5p	MIMAT0000096	HIST1H2BJ	8970	Microarray	23446348
hsa-mir-98-5p	MIMAT0000096	HIST1H2BK	85236	PAR-CLIP	23824327
hsa-mir-98-5p	MIMAT0000096	HIST1H2BL	8340	Microarray	23446348
hsa-mir-98-5p	MIMAT0000096	HIST1H2BO	8348	Microarray	23446348
hsa-mir-98-5p	MIMAT0000096	HIST1H3D	8351	Microarray	23446348
hsa-mir-98-5p	MIMAT0000096	HIST1H4H	8365	Microarray	23446348
hsa-mir-98-5p	MIMAT0000096	HIST2H2BF	440689	Microarray	23446348
hsa-mir-98-5p	MIMAT0000096	HIST2H4A	8370	Microarray	23446348
hsa-mir-98-5p	MIMAT0000096	HIST2H4B	554313	Microarray	23446348
hsa-mir-98-5p	MIMAT0000096	HIVEP1	3096	Microarray	23313552
hsa-mir-98-5p	MIMAT0000096	HK2	3099	Microarray	23313552
hsa-mir-98-5p	MIMAT0000096	HMGA1	3159	PAR-CLIP	23592263
hsa-mir-98-5p	MIMAT0000096	HMGA2	8091	Microarray	23434382
hsa-mir-98-5p	MIMAT0000096	HMMR	3161	Microarray	23313552
hsa-mir-98-5p	MIMAT0000096	HSPB7	27129	Microarray	23446348
hsa-mir-98-5p	MIMAT0000096	ICAM1	3383	Microarray	23313552
hsa-mir-98-5p	MIMAT0000096	ICOSLG	102723996	PAR-CLIP	24465609
hsa-mir-98-5p	MIMAT0000096	IER3	8870	Microarray	23446348
hsa-mir-98-5p	MIMAT0000096	IFI16	3428	Microarray	23313552
hsa-mir-98-5p	MIMAT0000096	IFNAR1	3454	Microarray	23313552
hsa-mir-98-5p	MIMAT0000096	IFNGR1	3459	Microarray	23313552
hsa-mir-98-5p	MIMAT0000096	IFNLR1	163702	PAR-CLIP	23824327
hsa-mir-98-5p	MIMAT0000096	IGDCC4	57722	PAR-CLIP	23824327
hsa-mir-98-5p	MIMAT0000096	IGF1R	3480	PAR-CLIP	23592263
hsa-mir-98-5p	MIMAT0000096	IGF2BP1	10642	PAR-CLIP	23622248
hsa-mir-98-5p	MIMAT0000096	IGF2BP2	10644	Microarray	23446348
hsa-mir-98-5p	MIMAT0000096	IGF2BP3	10643	PAR-CLIP	23622248
hsa-mir-98-5p	MIMAT0000096	IKZF3	22806	PAR-CLIP	23706177
hsa-mir-98-5p	MIMAT0000096	IL13	3596	Luciferase assay//Reporter assay;Other	23313552
hsa-mir-98-5p	MIMAT0000096	IL32	9235	Microarray	23446348
hsa-mir-98-5p	MIMAT0000096	IL6	3569	Microarray	23313552
hsa-mir-98-5p	MIMAT0000096	IL6R	3570	Microarray	23313552
hsa-mir-98-5p	MIMAT0000096	IMP4	92856	Microarray	23446348
hsa-mir-98-5p	MIMAT0000096	IMPDH1	3614	Microarray	23313552
hsa-mir-98-5p	MIMAT0000096	INHBE	83729	Microarray	23446348
hsa-mir-98-5p	MIMAT0000096	INTS7	25896	HITS-CLIP	21572407
hsa-mir-98-5p	MIMAT0000096	IP6K2	51447	Microarray	23446348
hsa-mir-98-5p	MIMAT0000096	IPO9	55705	HITS-CLIP	22012620
hsa-mir-98-5p	MIMAT0000096	IQCB1	9657	Microarray	23446348
hsa-mir-98-5p	MIMAT0000096	IRS2	8660	Microarray	23446348
hsa-mir-98-5p	MIMAT0000096	ITGA3	3675	HITS-CLIP	20371350
hsa-mir-98-5p	MIMAT0000096	ITGA5	3678	Microarray	23313552
hsa-mir-98-5p	MIMAT0000096	ITGB3	3690	CLASH	18362358
hsa-mir-98-5p	MIMAT0000096	JAG1	182	Microarray	23313552
hsa-mir-98-5p	MIMAT0000096	JMJD4	65094	Microarray	23446348
hsa-mir-98-5p	MIMAT0000096	KCNJ15	3772	Microarray	23313552
hsa-mir-98-5p	MIMAT0000096	KCTD14	100532726	Microarray	23446348
hsa-mir-98-5p	MIMAT0000096	KCTD21	283219	PAR-CLIP	23824327
hsa-mir-98-5p	MIMAT0000096	KCTD5	54442	Microarray	23446348
hsa-mir-98-5p	MIMAT0000096	KIAA0391	9692	PAR-CLIP	23622248
hsa-mir-98-5p	MIMAT0000096	KIAA0922	23240	Microarray	23446348
hsa-mir-98-5p	MIMAT0000096	KIAA0930	23313	PAR-CLIP	23824327
hsa-mir-98-5p	MIMAT0000096	KIAA1328	57536	HITS-CLIP	22012620
hsa-mir-98-5p	MIMAT0000096	KIF27	55582	PAR-CLIP	23824327
hsa-mir-98-5p	MIMAT0000096	KLF10	7071	Microarray	23313552
hsa-mir-98-5p	MIMAT0000096	KLF13	51621	qRT-PCR	tarbase
hsa-mir-98-5p	MIMAT0000096	KLF3	51274	Microarray	23446348
hsa-mir-98-5p	MIMAT0000096	KLHDC8B	200942	PAR-CLIP	23824327
hsa-mir-98-5p	MIMAT0000096	KMT2D	8085	PAR-CLIP	23592263
hsa-mir-98-5p	MIMAT0000096	KPNA5	3841	PAR-CLIP	23592263
hsa-mir-98-5p	MIMAT0000096	KPNA6	23633	Microarray	23446348
hsa-mir-98-5p	MIMAT0000096	KREMEN1	83999	PAR-CLIP	23824327
hsa-mir-98-5p	MIMAT0000096	LAMC1	3915	Microarray	23313552
hsa-mir-98-5p	MIMAT0000096	LEFTY1	10637	PAR-CLIP	23622248
hsa-mir-98-5p	MIMAT0000096	LEPROTL1	23484	Microarray	23446348
hsa-mir-98-5p	MIMAT0000096	LGR4	55366	Microarray	23446348
hsa-mir-98-5p	MIMAT0000096	LIFR	3977	Microarray	23313552
hsa-mir-98-5p	MIMAT0000096	LIMD2	80774	PAR-CLIP	23824327
hsa-mir-98-5p	MIMAT0000096	LMO7	4008	Microarray	23313552
hsa-mir-98-5p	MIMAT0000096	LPCAT3	10162	Microarray	23446348
hsa-mir-98-5p	MIMAT0000096	LRFN4	78999	Microarray	23446348
hsa-mir-98-5p	MIMAT0000096	LRIG1	26018	Microarray	23446348
hsa-mir-98-5p	MIMAT0000096	LRIG3	121227	PAR-CLIP	23824327
hsa-mir-98-5p	MIMAT0000096	LRRC20	55222	PAR-CLIP	23824327
hsa-mir-98-5p	MIMAT0000096	LTBR	4055	Microarray	23313552
hsa-mir-98-5p	MIMAT0000096	LYN	4067	PAR-CLIP	23592263
hsa-mir-98-5p	MIMAT0000096	MAGEA2	266740	Microarray	23446348
hsa-mir-98-5p	MIMAT0000096	MAGEA2B	266740	Microarray	23446348
hsa-mir-98-5p	MIMAT0000096	MAGEA6	4105	Microarray	23313552
hsa-mir-98-5p	MIMAT0000096	MAGEB2	4113	Microarray	23313552
hsa-mir-98-5p	MIMAT0000096	MAP2K7	5609	PAR-CLIP	23592263
hsa-mir-98-5p	MIMAT0000096	MAPK6	5597	PAR-CLIP	23592263
hsa-mir-98-5p	MIMAT0000096	MAPRE1	22919	Microarray	23446348
hsa-mir-98-5p	MIMAT0000096	MAST4	375449	Microarray	23446348
hsa-mir-98-5p	MIMAT0000096	MBD2	8932	PAR-CLIP	23622248
hsa-mir-98-5p	MIMAT0000096	MBNL2	10150	Microarray	23446348
hsa-mir-98-5p	MIMAT0000096	MCAT	27349	Microarray	23446348
hsa-mir-98-5p	MIMAT0000096	MCF2L2	23101	HITS-CLIP	21572407
hsa-mir-98-5p	MIMAT0000096	MDM4	4194	PAR-CLIP	23592263
hsa-mir-98-5p	MIMAT0000096	MED13L	23389	Microarray	23446348
hsa-mir-98-5p	MIMAT0000096	MED24	9862	Microarray	23446348
hsa-mir-98-5p	MIMAT0000096	MED6	10001	Microarray	23446348
hsa-mir-98-5p	MIMAT0000096	MED8	112950	Microarray	23446348
hsa-mir-98-5p	MIMAT0000096	MEIS1	4211	qRT-PCR	tarbase
hsa-mir-98-5p	MIMAT0000096	MFSD5	84975	Microarray	23446348
hsa-mir-98-5p	MIMAT0000096	MFSD8	256471	PAR-CLIP	23824327
hsa-mir-98-5p	MIMAT0000096	MGEA5	10724	Microarray	23446348
hsa-mir-98-5p	MIMAT0000096	MIOS	54468	Microarray	23446348
hsa-mir-98-5p	MIMAT0000096	MITF	4286	Microarray	23313552
hsa-mir-98-5p	MIMAT0000096	MKNK2	2872	Microarray	23313552
hsa-mir-98-5p	MIMAT0000096	MLLT10	8028	PAR-CLIP	23592263
hsa-mir-98-5p	MIMAT0000096	MLXIP	22877	Microarray	23446348
hsa-mir-98-5p	MIMAT0000096	MMACHC	25974	Microarray	23446348
hsa-mir-98-5p	MIMAT0000096	MOB3B	79817	Microarray	23446348
hsa-mir-98-5p	MIMAT0000096	MPL	4352	Luciferase assay	23313552
hsa-mir-98-5p	MIMAT0000096	MRPL12	6182	Microarray	23313552
hsa-mir-98-5p	MIMAT0000096	MRPS2	51116	Microarray	23446348
hsa-mir-98-5p	MIMAT0000096	MRS2	57380	Microarray	23446348
hsa-mir-98-5p	MIMAT0000096	MRTO4	51154	Microarray	23446348
hsa-mir-98-5p	MIMAT0000096	MSI2	124540	PAR-CLIP	23824327
hsa-mir-98-5p	MIMAT0000096	MTF2	22823	Microarray	23446348
hsa-mir-98-5p	MIMAT0000096	MTPAP	55149	Microarray	23446348
hsa-mir-98-5p	MIMAT0000096	MTUS1	57509	Microarray	23446348
hsa-mir-98-5p	MIMAT0000096	MTX3	345778	HITS-CLIP	23313552
hsa-mir-98-5p	MIMAT0000096	MXD1	4084	PAR-CLIP	23592263
hsa-mir-98-5p	MIMAT0000096	MYBBP1A	10514	Microarray	23446348
hsa-mir-98-5p	MIMAT0000096	MYC	4609	TRAP	tarbase
hsa-mir-98-5p	MIMAT0000096	MYLK3	91807	Microarray	23446348
hsa-mir-98-5p	MIMAT0000096	NAA15	80155	Microarray	23446348
hsa-mir-98-5p	MIMAT0000096	NAA20	51126	PAR-CLIP	23824327
hsa-mir-98-5p	MIMAT0000096	NAA30	122830	PAR-CLIP	23824327
hsa-mir-98-5p	MIMAT0000096	NAP1L1	4673	HITS-CLIP	20371350
hsa-mir-98-5p	MIMAT0000096	NARF	26502	Microarray	23446348
hsa-mir-98-5p	MIMAT0000096	NAT8L	339983	PAR-CLIP	23824327
hsa-mir-98-5p	MIMAT0000096	NAV2	89797	Microarray	23446348
hsa-mir-98-5p	MIMAT0000096	NCKIPSD	51517	HITS-CLIP	21572407
hsa-mir-98-5p	MIMAT0000096	NCOA3	8202	Microarray	23437179
hsa-mir-98-5p	MIMAT0000096	NDUFAF3	25915	CLASH	19536157
hsa-mir-98-5p	MIMAT0000096	NEK3	4752	Microarray	23313552
hsa-mir-98-5p	MIMAT0000096	NELFCD	51497	Microarray	23446348
hsa-mir-98-5p	MIMAT0000096	NFIL3	4783	Microarray	23313552
hsa-mir-98-5p	MIMAT0000096	NFKB2	4791	Microarray	23313552
hsa-mir-98-5p	MIMAT0000096	NHLRC2	374354	HITS-CLIP	23313552
hsa-mir-98-5p	MIMAT0000096	NHLRC3	387921	PAR-CLIP	24329418
hsa-mir-98-5p	MIMAT0000096	NIPSNAP1	8508	Microarray	23446348
hsa-mir-98-5p	MIMAT0000096	NLE1	54475	Microarray	23446348
hsa-mir-98-5p	MIMAT0000096	NME6	10201	Microarray	23446348
hsa-mir-98-5p	MIMAT0000096	NNMT	4837	Microarray	23313552
hsa-mir-98-5p	MIMAT0000096	NOA1	84273	PAR-CLIP	23824327
hsa-mir-98-5p	MIMAT0000096	NOLC1	9221	Microarray	23446348
hsa-mir-98-5p	MIMAT0000096	NOM1	64434	PAR-CLIP	23824327
hsa-mir-98-5p	MIMAT0000096	NPR3	4883	Microarray	23313552
hsa-mir-98-5p	MIMAT0000096	NR2F6	2063	Microarray	23313552
hsa-mir-98-5p	MIMAT0000096	NR6A1	2649	PAR-CLIP	23592263
hsa-mir-98-5p	MIMAT0000096	NRAS	4893	Microarray	23313552
hsa-mir-98-5p	MIMAT0000096	NRBF2	29982	Microarray	23446348
hsa-mir-98-5p	MIMAT0000096	NREP	9315	Microarray	23446348
hsa-mir-98-5p	MIMAT0000096	NSD1	64324	PAR-CLIP	23824327
hsa-mir-98-5p	MIMAT0000096	NUAK2	81788	Microarray	23446348
hsa-mir-98-5p	MIMAT0000096	NUCB2	4925	PAR-CLIP	23592263
hsa-mir-98-5p	MIMAT0000096	NUP155	9631	PAR-CLIP	23622248
hsa-mir-98-5p	MIMAT0000096	NUP98	4928	Microarray	23313552
hsa-mir-98-5p	MIMAT0000096	OLR1	4973	Microarray	23313552
hsa-mir-98-5p	MIMAT0000096	ONECUT2	9480	PAR-CLIP	23622248
hsa-mir-98-5p	MIMAT0000096	OPA3	80207	PAR-CLIP	23824327
hsa-mir-98-5p	MIMAT0000096	OPRL1	4987	PAR-CLIP	23592263
hsa-mir-98-5p	MIMAT0000096	OSBPL10	114884	Microarray	23446348
hsa-mir-98-5p	MIMAT0000096	OSMR	9180	Microarray	23446348
hsa-mir-98-5p	MIMAT0000096	OXA1L	5018	Microarray	23313552
hsa-mir-98-5p	MIMAT0000096	P2RX5	5026	Microarray	23313552
hsa-mir-98-5p	MIMAT0000096	PABPC4	8761	Microarray	23446348
hsa-mir-98-5p	MIMAT0000096	PAFAH2	5051	HITS-CLIP	20371350
hsa-mir-98-5p	MIMAT0000096	PALM2-AKAP2	445815	Microarray	23446348
hsa-mir-98-5p	MIMAT0000096	PALMD	54873	Microarray	23446348
hsa-mir-98-5p	MIMAT0000096	PARP12	64761	Microarray	23446348
hsa-mir-98-5p	MIMAT0000096	PARP16	54956	PAR-CLIP	23824327
hsa-mir-98-5p	MIMAT0000096	PCGF3	10336	PAR-CLIP	23622248
hsa-mir-98-5p	MIMAT0000096	PCTP	58488	Microarray	23446348
hsa-mir-98-5p	MIMAT0000096	PDCD11	22984	Microarray	23446348
hsa-mir-98-5p	MIMAT0000096	PDE12	201626	PAR-CLIP	23824327
hsa-mir-98-5p	MIMAT0000096	PDHB	5162	Microarray	23313552
hsa-mir-98-5p	MIMAT0000096	PDP2	57546	PAR-CLIP	23824327
hsa-mir-98-5p	MIMAT0000096	PDSS1	23590	Microarray	23446348
hsa-mir-98-5p	MIMAT0000096	PDZD8	118987	PAR-CLIP	23824327
hsa-mir-98-5p	MIMAT0000096	PEG10	23089	PAR-CLIP	23706177
hsa-mir-98-5p	MIMAT0000096	PEX11B	8799	PAR-CLIP	23592263
hsa-mir-98-5p	MIMAT0000096	PGM2L1	283209	PAR-CLIP	23824327
hsa-mir-98-5p	MIMAT0000096	PGRMC1	10857	Luciferase assay//qRT-PCR//Western blot	23313552
hsa-mir-98-5p	MIMAT0000096	PHACTR4	65979	HITS-CLIP	22012620
hsa-mir-98-5p	MIMAT0000096	PHKA1	5255	Microarray	23313552
hsa-mir-98-5p	MIMAT0000096	PICALM	8301	Microarray	23446348
hsa-mir-98-5p	MIMAT0000096	PIGC	5279	Microarray	23313552
hsa-mir-98-5p	MIMAT0000096	PIK3C3	5289	Microarray	23313552
hsa-mir-98-5p	MIMAT0000096	PLAG1	5324	Microarray	23313552
hsa-mir-98-5p	MIMAT0000096	PLAGL1	5325	Microarray	23313552
hsa-mir-98-5p	MIMAT0000096	PLAGL2	5326	PAR-CLIP	23592263
hsa-mir-98-5p	MIMAT0000096	PLCG2	5336	PAR-CLIP	23592263
hsa-mir-98-5p	MIMAT0000096	PLCXD1	55344	Microarray	23446348
hsa-mir-98-5p	MIMAT0000096	PLEKHA3	65977	PAR-CLIP	23824327
hsa-mir-98-5p	MIMAT0000096	PLEKHO1	51177	PAR-CLIP	23824327
hsa-mir-98-5p	MIMAT0000096	PLK2	10769	Microarray	23446348
hsa-mir-98-5p	MIMAT0000096	PLOD2	5352	Microarray	23313552
hsa-mir-98-5p	MIMAT0000096	PLXND1	23129	PAR-CLIP	23708386
hsa-mir-98-5p	MIMAT0000096	PM20D2	135293	PAR-CLIP	23824327
hsa-mir-98-5p	MIMAT0000096	PMAIP1	5366	PAR-CLIP	23592263
hsa-mir-98-5p	MIMAT0000096	PMPCA	23203	PAR-CLIP	23824327
hsa-mir-98-5p	MIMAT0000096	PNRC1	10957	Microarray	23446348
hsa-mir-98-5p	MIMAT0000096	POLR1D	51082	Microarray	23446348
hsa-mir-98-5p	MIMAT0000096	POLR2D	5433	PAR-CLIP	23592263
hsa-mir-98-5p	MIMAT0000096	POLR3D	661	HITS-CLIP	19536157
hsa-mir-98-5p	MIMAT0000096	POLR3E	55718	Microarray	23446348
hsa-mir-98-5p	MIMAT0000096	POM121	9883	Microarray	23446348
hsa-mir-98-5p	MIMAT0000096	POM121C	100101267	Microarray	23446348
hsa-mir-98-5p	MIMAT0000096	POU2F1	5451	Microarray	23313552
hsa-mir-98-5p	MIMAT0000096	PPAN	56342	Microarray	23446348
hsa-mir-98-5p	MIMAT0000096	PPAP2B	8613	Microarray	23446348
hsa-mir-98-5p	MIMAT0000096	PPARGC1A	10891	Microarray	23446348
hsa-mir-98-5p	MIMAT0000096	PPAT	5471	Microarray	23313552
hsa-mir-98-5p	MIMAT0000096	PPP1R15B	84919	PAR-CLIP	23824327
hsa-mir-98-5p	MIMAT0000096	PPP2R2A	5520	PAR-CLIP	23592263
hsa-mir-98-5p	MIMAT0000096	PPP4C	5531	Microarray	23313552
hsa-mir-98-5p	MIMAT0000096	PPRC1	23082	Microarray	23446348
hsa-mir-98-5p	MIMAT0000096	PPT2	9374	Microarray	23446348
hsa-mir-98-5p	MIMAT0000096	PRDM4	11108	Microarray	23446348
hsa-mir-98-5p	MIMAT0000096	PRIM2	5558	HITS-CLIP	20371350
hsa-mir-98-5p	MIMAT0000096	PRKAA2	5563	Microarray	23313552
hsa-mir-98-5p	MIMAT0000096	PRKRIR	5612	Microarray	23313552
hsa-mir-98-5p	MIMAT0000096	PROSER1	80209	Microarray	23446348
hsa-mir-98-5p	MIMAT0000096	PRRC2C	23215	Microarray	23446348
hsa-mir-98-5p	MIMAT0000096	PRSS22	64063	HITS-CLIP	22012620
hsa-mir-98-5p	MIMAT0000096	PSMD11	5717	Microarray	23313552
hsa-mir-98-5p	MIMAT0000096	PSME4	23198	Microarray	23446348
hsa-mir-98-5p	MIMAT0000096	PTTG1IP	754	Microarray	23313552
hsa-mir-98-5p	MIMAT0000096	PUS1	80324	Microarray	23446348
hsa-mir-98-5p	MIMAT0000096	PXDN	7837	Microarray	23396362
hsa-mir-98-5p	MIMAT0000096	QDPR	5860	PAR-CLIP	23592263
hsa-mir-98-5p	MIMAT0000096	RAB11FIP4	84440	PAR-CLIP	23824327
hsa-mir-98-5p	MIMAT0000096	RAB19	401409	HITS-CLIP	23313552
hsa-mir-98-5p	MIMAT0000096	RAB30	27314	Microarray	23446348
hsa-mir-98-5p	MIMAT0000096	RAB40C	57799	PAR-CLIP	23824327
hsa-mir-98-5p	MIMAT0000096	RABGGTB	5876	Microarray	23313552
hsa-mir-98-5p	MIMAT0000096	RABL2A	11159	PAR-CLIP	23622248
hsa-mir-98-5p	MIMAT0000096	RABL2B	11159	PAR-CLIP	23622248
hsa-mir-98-5p	MIMAT0000096	RAD18	56852	PAR-CLIP	23824327
hsa-mir-98-5p	MIMAT0000096	RAPGEF4	11069	Microarray	23446348
hsa-mir-98-5p	MIMAT0000096	RASAL2	9462	Microarray	23446348
hsa-mir-98-5p	MIMAT0000096	RASSF9	9182	Microarray	23446348
hsa-mir-98-5p	MIMAT0000096	RB1CC1	9821	Microarray	23446348
hsa-mir-98-5p	MIMAT0000096	RBFOX2	23543	PAR-CLIP	23824327
hsa-mir-98-5p	MIMAT0000096	RBM12B	389677	PAR-CLIP	24374217
hsa-mir-98-5p	MIMAT0000096	RBM19	9904	Microarray	23446348
hsa-mir-98-5p	MIMAT0000096	RBPMS	11030	Microarray	23446348
hsa-mir-98-5p	MIMAT0000096	RDX	5962	PAR-CLIP	23592263
hsa-mir-98-5p	MIMAT0000096	REL	5966	Microarray	23313552
hsa-mir-98-5p	MIMAT0000096	RFC2	5982	HITS-CLIP	20371350
hsa-mir-98-5p	MIMAT0000096	RGS16	6004	Microarray	23313552
hsa-mir-98-5p	MIMAT0000096	RGS19	10287	Microarray	23446348
hsa-mir-98-5p	MIMAT0000096	RHBDF2	79651	Microarray	23446348
hsa-mir-98-5p	MIMAT0000096	RHD	6007	HITS-CLIP	20371350
hsa-mir-98-5p	MIMAT0000096	RHOBTB3	22836	Microarray	23446348
hsa-mir-98-5p	MIMAT0000096	RIPK2	8767	Microarray	23446348
hsa-mir-98-5p	MIMAT0000096	RND3	390	Microarray	23313552
hsa-mir-98-5p	MIMAT0000096	RNF111	54778	Microarray	23446348
hsa-mir-98-5p	MIMAT0000096	RNF13	11342	Microarray	23446348
hsa-mir-98-5p	MIMAT0000096	RNF144B	255488	PAR-CLIP	23824327
hsa-mir-98-5p	MIMAT0000096	RNF44	22838	PAR-CLIP	23706177
hsa-mir-98-5p	MIMAT0000096	RNFT1	51136	PAR-CLIP	23824327
hsa-mir-98-5p	MIMAT0000096	ROR1	4919	Microarray	23313552
hsa-mir-98-5p	MIMAT0000096	RPAP1	26015	Microarray	23446348
hsa-mir-98-5p	MIMAT0000096	RPS6KB1	6198	Microarray	23313552
hsa-mir-98-5p	MIMAT0000096	RPS6KB2	6199	Microarray	23313552
hsa-mir-98-5p	MIMAT0000096	RRAD	6236	PAR-CLIP	23592263
hsa-mir-98-5p	MIMAT0000096	RRM1	6240	PAR-CLIP	23592263
hsa-mir-98-5p	MIMAT0000096	RRM2	6241	PAR-CLIP	23592263
hsa-mir-98-5p	MIMAT0000096	RRP1B	23076	Microarray	23446348
hsa-mir-98-5p	MIMAT0000096	RTCA	8634	Microarray	23446348
hsa-mir-98-5p	MIMAT0000096	RWDD1	51389	HITS-CLIP	21572407
hsa-mir-98-5p	MIMAT0000096	S100A8	6279	Microarray	23313552
hsa-mir-98-5p	MIMAT0000096	SACS	26278	Microarray	23446348
hsa-mir-98-5p	MIMAT0000096	SALL3	27164	PAR-CLIP	23824327
hsa-mir-98-5p	MIMAT0000096	SAR1A	56681	HITS-CLIP	22012620
hsa-mir-98-5p	MIMAT0000096	SCG2	7857	Microarray	23410973
hsa-mir-98-5p	MIMAT0000096	SCHIP1	29970	Microarray	23446348
hsa-mir-98-5p	MIMAT0000096	SDR42E1	93517	PAR-CLIP	23824327
hsa-mir-98-5p	MIMAT0000096	SEC24B	10427	Microarray	23446348
hsa-mir-98-5p	MIMAT0000096	SEC31A	22872	Microarray	23446348
hsa-mir-98-5p	MIMAT0000096	SEMA3C	10512	Microarray	23446348
hsa-mir-98-5p	MIMAT0000096	SEMA3G	56920	Microarray	23446348
hsa-mir-98-5p	MIMAT0000096	SEMA4C	54910	PAR-CLIP	23824327
hsa-mir-98-5p	MIMAT0000096	SENP2	59343	Microarray	23446348
hsa-mir-98-5p	MIMAT0000096	SERP1	27230	qRT-PCR	tarbase
hsa-mir-98-5p	MIMAT0000096	SERTAD2	9792	Microarray	23446348
hsa-mir-98-5p	MIMAT0000096	SGMS1	259230	Microarray	23446348
hsa-mir-98-5p	MIMAT0000096	SIGMAR1	10280	Microarray	23446348
hsa-mir-98-5p	MIMAT0000096	SLC10A7	84068	PAR-CLIP	23824327
hsa-mir-98-5p	MIMAT0000096	SLC11A2	4891	PAR-CLIP	23592263
hsa-mir-98-5p	MIMAT0000096	SLC12A7	10723	PAR-CLIP	23622248
hsa-mir-98-5p	MIMAT0000096	SLC16A3	9123	Microarray	23446348
hsa-mir-98-5p	MIMAT0000096	SLC16A9	220963	PAR-CLIP	23824327
hsa-mir-98-5p	MIMAT0000096	SLC17A5	26503	Microarray	23446348
hsa-mir-98-5p	MIMAT0000096	SLC19A2	10560	Microarray	23446348
hsa-mir-98-5p	MIMAT0000096	SLC19A3	80704	Microarray	23446348
hsa-mir-98-5p	MIMAT0000096	SLC20A1	6574	Microarray	23313552
hsa-mir-98-5p	MIMAT0000096	SLC25A13	10165	Microarray	23446348
hsa-mir-98-5p	MIMAT0000096	SLC25A32	81034	Microarray	23446348
hsa-mir-98-5p	MIMAT0000096	SLC2A14	144195	Microarray	23446348
hsa-mir-98-5p	MIMAT0000096	SLC2A3	6515	Microarray	23313552
hsa-mir-98-5p	MIMAT0000096	SLC35D2	11046	Microarray	23446348
hsa-mir-98-5p	MIMAT0000096	SLC35F2	54733	Microarray	23446348
hsa-mir-98-5p	MIMAT0000096	SLC38A7	55238	HITS-CLIP	21572407
hsa-mir-98-5p	MIMAT0000096	SLC5A6	8884	PAR-CLIP	23622248
hsa-mir-98-5p	MIMAT0000096	SLC7A6	9057	Microarray	23446348
hsa-mir-98-5p	MIMAT0000096	SMAD7	4092	Microarray	23313552
hsa-mir-98-5p	MIMAT0000096	SMARCA4	6597	Microarray	23313552
hsa-mir-98-5p	MIMAT0000096	SMARCAD1	56916	PAR-CLIP	23824327
hsa-mir-98-5p	MIMAT0000096	SMARCC1	6599	Microarray	23313552
hsa-mir-98-5p	MIMAT0000096	SMC1A	8243	PAR-CLIP	23592263
hsa-mir-98-5p	MIMAT0000096	SMCR8	140775	PAR-CLIP	23824327
hsa-mir-98-5p	MIMAT0000096	SMUG1	23583	Microarray	23446348
hsa-mir-98-5p	MIMAT0000096	SNAP23	8773	Microarray	23446348
hsa-mir-98-5p	MIMAT0000096	SNRPA1	6627	Microarray	23313552
hsa-mir-98-5p	MIMAT0000096	SNRPC	6631	Microarray	23313552
hsa-mir-98-5p	MIMAT0000096	SNX17	9784	PAR-CLIP	23622248
hsa-mir-98-5p	MIMAT0000096	SNX24	28966	Microarray	23446348
hsa-mir-98-5p	MIMAT0000096	SNX5	27131	Microarray	23446348
hsa-mir-98-5p	MIMAT0000096	SOAT1	6646	Microarray	23313552
hsa-mir-98-5p	MIMAT0000096	SOCS1	8651	PAR-CLIP	23592263
hsa-mir-98-5p	MIMAT0000096	SOCS4	122809	Luciferase assay//Northern blot//qRT-PCR//Western blot//Reporter assay;Western blot;qRT-PCR;Other	23313552
hsa-mir-98-5p	MIMAT0000096	SOD2	6648	PAR-CLIP	23592263
hsa-mir-98-5p	MIMAT0000096	SORD	6652	Microarray	23313552
hsa-mir-98-5p	MIMAT0000096	SOX4	6659	Microarray	23313552
hsa-mir-98-5p	MIMAT0000096	SPARCL1	8404	Microarray	23446348
hsa-mir-98-5p	MIMAT0000096	SPRY1	10252	Microarray	23446348
hsa-mir-98-5p	MIMAT0000096	SRGAP2	23380	Microarray	23446348
hsa-mir-98-5p	MIMAT0000096	ST5	6764	Microarray	23313552
hsa-mir-98-5p	MIMAT0000096	STAT2	6773	HITS-CLIP	20371350
hsa-mir-98-5p	MIMAT0000096	STC2	8614	Microarray	23446348
hsa-mir-98-5p	MIMAT0000096	STEAP3	55240	Microarray	23446348
hsa-mir-98-5p	MIMAT0000096	STK17B	9262	Microarray	23446348
hsa-mir-98-5p	MIMAT0000096	STK4	6789	PAR-CLIP	23592263
hsa-mir-98-5p	MIMAT0000096	STRN	6801	PAR-CLIP	23592263
hsa-mir-98-5p	MIMAT0000096	SUMO1	7341	PAR-CLIP	23592263
hsa-mir-98-5p	MIMAT0000096	SUOX	6821	PAR-CLIP	23592263
hsa-mir-98-5p	MIMAT0000096	SUPV3L1	6832	Microarray	23313552
hsa-mir-98-5p	MIMAT0000096	SURF4	6836	PAR-CLIP	23592263
hsa-mir-98-5p	MIMAT0000096	SUV39H1	6839	Microarray	23313552
hsa-mir-98-5p	MIMAT0000096	SYNGR2	9144	Microarray	23446348
hsa-mir-98-5p	MIMAT0000096	SYNJ2BP	55333	PAR-CLIP	23824327
hsa-mir-98-5p	MIMAT0000096	TAB2	23118	Microarray	23446348
hsa-mir-98-5p	MIMAT0000096	TAF1D	79101	Microarray	23446348
hsa-mir-98-5p	MIMAT0000096	TAF5	6877	Microarray	23313552
hsa-mir-98-5p	MIMAT0000096	TAF5L	27097	Microarray	23446348
hsa-mir-98-5p	MIMAT0000096	TARBP2	6895	Microarray	23313552
hsa-mir-98-5p	MIMAT0000096	TBC1D19	55296	PAR-CLIP	23824327
hsa-mir-98-5p	MIMAT0000096	TBC1D30	23329	Microarray	23446348
hsa-mir-98-5p	MIMAT0000096	TBC1D4	9882	Microarray	23446348
hsa-mir-98-5p	MIMAT0000096	TCERG1	10915	Microarray	23446348
hsa-mir-98-5p	MIMAT0000096	TEAD1	7003	Microarray	23313552
hsa-mir-98-5p	MIMAT0000096	TEAD4	7004	Microarray	23313552
hsa-mir-98-5p	MIMAT0000096	TES	26136	Microarray	23446348
hsa-mir-98-5p	MIMAT0000096	TET3	200424	Microarray	23446348
hsa-mir-98-5p	MIMAT0000096	TEX10	54881	Microarray	23446348
hsa-mir-98-5p	MIMAT0000096	TFAP2A	7020	Microarray	23313552
hsa-mir-98-5p	MIMAT0000096	TFPI	7035	Microarray	23313552
hsa-mir-98-5p	MIMAT0000096	TGFBR1	7046	Microarray	23313552
hsa-mir-98-5p	MIMAT0000096	TGFBR3	7049	PAR-CLIP	23592263
hsa-mir-98-5p	MIMAT0000096	TGOLN2	10618	PAR-CLIP	23622248
hsa-mir-98-5p	MIMAT0000096	THBS1	7057	qRT-PCR	tarbase
hsa-mir-98-5p	MIMAT0000096	THEM6	51337	PAR-CLIP	23824327
hsa-mir-98-5p	MIMAT0000096	THOC5	8563	Microarray	23446348
hsa-mir-98-5p	MIMAT0000096	THYN1	29087	PAR-CLIP	23824327
hsa-mir-98-5p	MIMAT0000096	TIMM13	26517	Microarray	23446348
hsa-mir-98-5p	MIMAT0000096	TIMM17B	10245	Microarray	23446348
hsa-mir-98-5p	MIMAT0000096	TLDC1	57707	Microarray	23446348
hsa-mir-98-5p	MIMAT0000096	TMED5	50999	PAR-CLIP	23824327
hsa-mir-98-5p	MIMAT0000096	TMEM147	10430	Microarray	23446348
hsa-mir-98-5p	MIMAT0000096	TMEM164	84187	Microarray	23446348
hsa-mir-98-5p	MIMAT0000096	TMEM2	23670	Microarray	23446348
hsa-mir-98-5p	MIMAT0000096	TMEM38B	55151	Microarray	23446348
hsa-mir-98-5p	MIMAT0000096	TMEM41B	440026	Microarray	23446348
hsa-mir-98-5p	MIMAT0000096	TMEM45A	55076	Microarray	23446348
hsa-mir-98-5p	MIMAT0000096	TMEM8A	58986	Microarray	23446348
hsa-mir-98-5p	MIMAT0000096	TMTC3	160418	PAR-CLIP	23824327
hsa-mir-98-5p	MIMAT0000096	TNFRSF21	27242	Microarray	23446348
hsa-mir-98-5p	MIMAT0000096	TNFRSF9	3604	Microarray	23313552
hsa-mir-98-5p	MIMAT0000096	TNFSF10	8743	Microarray	23446348
hsa-mir-98-5p	MIMAT0000096	TNFSF9	8744	Microarray	23446348
hsa-mir-98-5p	MIMAT0000096	TNS1	7145	Microarray	23313552
hsa-mir-98-5p	MIMAT0000096	TPST2	8459	Microarray	23446348
hsa-mir-98-5p	MIMAT0000096	TRAF1	7185	Microarray	23313552
hsa-mir-98-5p	MIMAT0000096	TRAF3IP2	10758	Microarray	23446348
hsa-mir-98-5p	MIMAT0000096	TRAM2	9697	Microarray	23446348
hsa-mir-98-5p	MIMAT0000096	TRIB1	10221	Microarray	23446348
hsa-mir-98-5p	MIMAT0000096	TRIM71	131405	PAR-CLIP	23824327
hsa-mir-98-5p	MIMAT0000096	TSC22D2	9819	PAR-CLIP	23622248
hsa-mir-98-5p	MIMAT0000096	TTI1	9675	Microarray	23446348
hsa-mir-98-5p	MIMAT0000096	TTLL4	9654	Microarray	23446348
hsa-mir-98-5p	MIMAT0000096	TUBB2A	7280	PAR-CLIP	23592263
hsa-mir-98-5p	MIMAT0000096	TUSC2	11334	qRT-PCR	tarbase
hsa-mir-98-5p	MIMAT0000096	TXLNA	200081	PAR-CLIP	23824327
hsa-mir-98-5p	MIMAT0000096	TXLNG	55787	PAR-CLIP	23824327
hsa-mir-98-5p	MIMAT0000096	UBE2D3	7323	Microarray	23313552
hsa-mir-98-5p	MIMAT0000096	UBXN2B	137886	PAR-CLIP	23824327
hsa-mir-98-5p	MIMAT0000096	URB2	9816	Microarray	23446348
hsa-mir-98-5p	MIMAT0000096	USP10	9100	Microarray	23446348
hsa-mir-98-5p	MIMAT0000096	USP3	9960	Microarray	23446348
hsa-mir-98-5p	MIMAT0000096	USP36	57602	Microarray	23446348
hsa-mir-98-5p	MIMAT0000096	USP38	84640	PAR-CLIP	23824327
hsa-mir-98-5p	MIMAT0000096	UST	10090	Microarray	23446348
hsa-mir-98-5p	MIMAT0000096	UTP20	27340	Microarray	23446348
hsa-mir-98-5p	MIMAT0000096	VAMP3	9341	Microarray	23446348
hsa-mir-98-5p	MIMAT0000096	VANGL1	81839	Microarray	23446348
hsa-mir-98-5p	MIMAT0000096	VAV3	10451	Microarray	23446348
hsa-mir-98-5p	MIMAT0000096	VCL	7414	PAR-CLIP	23592263
hsa-mir-98-5p	MIMAT0000096	VGLL3	389136	Microarray	23446348
hsa-mir-98-5p	MIMAT0000096	VPS33A	65082	Microarray	23446348
hsa-mir-98-5p	MIMAT0000096	VPS54	51542	Microarray	23446348
hsa-mir-98-5p	MIMAT0000096	WARS2	10352	Microarray	23446348
hsa-mir-98-5p	MIMAT0000096	WASL	8976	PAR-CLIP	23622248
hsa-mir-98-5p	MIMAT0000096	WBP11	51729	Microarray	23446348
hsa-mir-98-5p	MIMAT0000096	WDR33	55339	Microarray	23446348
hsa-mir-98-5p	MIMAT0000096	WDR73	84942	Microarray	23446348
hsa-mir-98-5p	MIMAT0000096	WDR74	54663	Microarray	23446348
hsa-mir-98-5p	MIMAT0000096	WNT10B	7480	Microarray	23340180
hsa-mir-98-5p	MIMAT0000096	XK	7504	Microarray	23342264
hsa-mir-98-5p	MIMAT0000096	XPO4	64328	Microarray	23446348
hsa-mir-98-5p	MIMAT0000096	YAE1D1	57002	PAR-CLIP	23824327
hsa-mir-98-5p	MIMAT0000096	YIPF1	54432	Microarray	23446348
hsa-mir-98-5p	MIMAT0000096	YOD1	55432	PAR-CLIP	23824327
hsa-mir-98-5p	MIMAT0000096	YWHAZ	7534	PAR-CLIP	23592263
hsa-mir-98-5p	MIMAT0000096	ZBED4	9889	Microarray	23446348
hsa-mir-98-5p	MIMAT0000096	ZBTB10	65986	Microarray	23446348
hsa-mir-98-5p	MIMAT0000096	ZBTB24	9841	Microarray	23446348
hsa-mir-98-5p	MIMAT0000096	ZBTB37	84614	PAR-CLIP	23824327
hsa-mir-98-5p	MIMAT0000096	ZBTB39	9880	Microarray	23446348
hsa-mir-98-5p	MIMAT0000096	ZBTB5	9925	PAR-CLIP	23622248
hsa-mir-98-5p	MIMAT0000096	ZBTB8OS	339487	HITS-CLIP	23313552
hsa-mir-98-5p	MIMAT0000096	ZC3HAV1L	92092	PAR-CLIP	23824327
hsa-mir-98-5p	MIMAT0000096	ZCCHC3	85364	PAR-CLIP	23824327
hsa-mir-98-5p	MIMAT0000096	ZDHHC3	51304	Microarray	23446348
hsa-mir-98-5p	MIMAT0000096	ZFAND3	60685	Microarray	23446348
hsa-mir-98-5p	MIMAT0000096	ZFAND4	93550	HITS-CLIP	22291592
hsa-mir-98-5p	MIMAT0000096	ZFAND5	7763	Microarray	23383207
hsa-mir-98-5p	MIMAT0000096	ZFHX3	463	Microarray	23313552
hsa-mir-98-5p	MIMAT0000096	ZFP36L1	677	qRT-PCR	tarbase
hsa-mir-98-5p	MIMAT0000096	ZFX	7543	Microarray	23349832
hsa-mir-98-5p	MIMAT0000096	ZKSCAN8	7745	Microarray	23380982
hsa-mir-98-5p	MIMAT0000096	ZMPSTE24	10269	qRT-PCR	tarbase
hsa-mir-98-5p	MIMAT0000096	ZNF200	7752	Microarray	23382970
hsa-mir-98-5p	MIMAT0000096	ZNF202	7753	Microarray	23382970
hsa-mir-98-5p	MIMAT0000096	ZNF264	9422	PAR-CLIP	23622248
hsa-mir-98-5p	MIMAT0000096	ZNF267	10308	Microarray	23446348
hsa-mir-98-5p	MIMAT0000096	ZNF28	7576	PAR-CLIP	23592263
hsa-mir-98-5p	MIMAT0000096	ZNF281	23528	Microarray	23446348
hsa-mir-98-5p	MIMAT0000096	ZNF417	147687	HITS-CLIP	22927820
hsa-mir-98-5p	MIMAT0000096	ZNF443	10224	HITS-CLIP	21572407
hsa-mir-98-5p	MIMAT0000096	ZNF460	10794	PAR-CLIP	23622248
hsa-mir-98-5p	MIMAT0000096	ZNF473	25888	Microarray	23446348
hsa-mir-98-5p	MIMAT0000096	ZNF556	80032	HITS-CLIP	22012620
hsa-mir-98-5p	MIMAT0000096	ZNF566	84924	PAR-CLIP	23824327
hsa-mir-98-5p	MIMAT0000096	ZNF573	126231	Microarray	23446348
hsa-mir-98-5p	MIMAT0000096	ZNF578	147660	HITS-CLIP	22927820
hsa-mir-98-5p	MIMAT0000096	ZNF584	201514	HITS-CLIP	23313552
hsa-mir-98-5p	MIMAT0000096	ZNF587	84914	PAR-CLIP	23824327
hsa-mir-98-5p	MIMAT0000096	ZNF611	81856	PAR-CLIP	23824327
hsa-mir-98-5p	MIMAT0000096	ZNF644	84146	PAR-CLIP	23824327
hsa-mir-98-5p	MIMAT0000096	ZNF74	7625	Microarray	23354167
hsa-mir-98-5p	MIMAT0000096	ZNF774	342132	PAR-CLIP	23824327
hsa-mir-98-5p	MIMAT0000096	ZNF799	90576	HITS-CLIP	22100165
hsa-mir-98-5p	MIMAT0000096	ZNF8	7554	PAR-CLIP	23592263
hsa-mir-98-5p	MIMAT0000096	C1ORF21	NA	PAR-CLIP	24906430
hsa-mir-98-5p	MIMAT0000096	C5ORF51	NA	PAR-CLIP	24906430
hsa-mir-98-5p	MIMAT0000096	C6orf211	NA	Microarray	23446348
hsa-mir-98-5p	MIMAT0000096	CNIH	NA	Microarray	23446348
hsa-mir-98-5p	MIMAT0000096	CXCR7	NA	Microarray	23446348
hsa-mir-98-5p	MIMAT0000096	EMR2	NA	Microarray	23446348
hsa-mir-98-5p	MIMAT0000096	ERO1L	NA	Microarray	23446348
hsa-mir-98-5p	MIMAT0000096	GNG5P2	NA	Microarray	23446348
hsa-mir-98-5p	MIMAT0000096	GPR56	NA	Microarray	23446348
hsa-mir-98-5p	MIMAT0000096	HNRPDL	NA	qRT-PCR	tarbase
hsa-mir-98-5p	MIMAT0000096	MEIS3P1	NA	PAR-CLIP	24906430
hsa-mir-98-5p	MIMAT0000096	NDUFA4P1	NA	PAR-CLIP	24906430
hsa-mir-98-5p	MIMAT0000096	SMCR7L	NA	PAR-CLIP	24906430
hsa-mir-98-5p	MIMAT0000096	SNORA25	NA	Microarray	23446348
hsa-mir-98-5p	MIMAT0000096	SOLH	NA	Microarray	23446348
hsa-mir-98-5p	MIMAT0000096	ZNF738	NA	HITS-CLIP	23313552
hsa-mir-98-5p	MIMAT0000096	HIST2H2BC	337873	Microarray	23446348
hsa-mir-98-5p	MIMAT0000096	MIR671	768213	Microarray	23446348
