# Supplementary material for: A Plasma Biomarker Panel of Four MicroRNAs for the Diagnosis of Prostate Cancer
Source: Sci Rep. 2018 Apr 27;8:6653. doi: 10.1038/s41598-018-24424-w (PMC5923293; doi:10.1038/s41598-018-24424-w)
Supplement: Supplementary file 6 — Dataset 6 [file 41598_2018_24424_MOESM6_ESM.xlsx]

## Sheet: miRNet Pathways
No.	miRNet Pathway	Hits	P-value
1	Viral carcinogenesis	36	4.31e-06
2	Signaling pathways regulating pluripotency of stem cells	27	2.75e-05
3	Pathways in cancer	49	0.000355
4	HIF-1 signaling pathway	20	0.000389
5	Proteoglycans in cancer	30	0.000585
6	Insulin signaling pathway	23	0.000854
7	Bladder cancer	11	0.00134
8	ErbB signaling pathway	16	0.00337
9	Chronic myeloid leukemia	14	0.00512
10	FoxO signaling pathway	20	0.00704
11	Systemic lupus erythematosus	20	0.00704
12	Prostate cancer	15	0.01
13	MicroRNAs in cancer	34	0.0113
14	Hippo signaling pathway	21	0.0128
15	Non-small cell lung cancer	11	0.0128
16	Cell cycle	18	0.0136
17	AMPK signaling pathway	17	0.0317
18	Alcoholism	22	0.0317
19	Basal cell carcinoma	10	0.0317
20	Glioma	11	0.0334
21	Thyroid hormone signaling pathway	16	0.0392
22	Central carbon metabolism in cancer	11	0.0392
23	Insulin resistance	15	0.0415
24	HTLV-I infection	28	0.0415
25	Epstein-Barr virus infection	23	0.0438
26	Fc gamma R-mediated phagocytosis	13	0.0555
27	Dorso-ventral axis formation	6	0.063
28	PI3K-Akt signaling pathway	34	0.0651
29	Glycosaminoglycan biosynthesis - chondroitin sulfate / dermatan sulfate	5	0.0694
30	Small cell lung cancer	12	0.0731
31	p53 signaling pathway	10	0.083
32	Notch signaling pathway	8	0.083
33	Fc epsilon RI signaling pathway	10	0.083
34	TNF signaling pathway	14	0.083
35	Melanogenesis	13	0.083
36	Jak-STAT signaling pathway	18	0.0842
37	Hepatitis B	17	0.0842
38	Mucin type O-Glycan biosynthesis	6	0.0899
39	Melanoma	10	0.0988
40	Purine metabolism	19	0.109
41	Vitamin digestion and absorption	5	0.109
42	Phagosome	17	0.11
43	TGF-beta signaling pathway	11	0.11
44	Acute myeloid leukemia	8	0.171
45	Viral myocarditis	8	0.183
46	Transcriptional misregulation in cancer	18	0.214
47	Hedgehog signaling pathway	7	0.247
48	Lysine degradation	7	0.251
49	RNA transport	17	0.251
50	Natural killer cell mediated cytotoxicity	14	0.251
51	Endometrial cancer	7	0.251
52	MAPK signaling pathway	23	0.293
53	Glucagon signaling pathway	11	0.293
54	Pancreatic cancer	8	0.297
55	NF-kappa B signaling pathway	10	0.314
56	SNARE interactions in vesicular transport	5	0.314
57	Wnt signaling pathway	14	0.314
58	Focal adhesion	19	0.323
59	Pyrimidine metabolism	11	0.325
60	NOD-like receptor signaling pathway	7	0.325
61	Complement and coagulation cascades	8	0.325
62	Osteoclast differentiation	13	0.329
63	Herpes simplex infection	17	0.34
64	mTOR signaling pathway	7	0.36
65	B cell receptor signaling pathway	8	0.36
66	Type II diabetes mellitus	6	0.36
67	Measles	13	0.36
68	Adherens junction	8	0.378
69	Progesterone-mediated oocyte maturation	9	0.41
70	Vibrio cholerae infection	6	0.417
71	Pyruvate metabolism	5	0.43
72	Thyroid cancer	4	0.431
73	Cytokine-cytokine receptor interaction	22	0.444
74	Shigellosis	7	0.444
75	Graft-versus-host disease	5	0.444
76	Renal cell carcinoma	7	0.464
77	Other types of O-glycan biosynthesis	4	0.484
78	Regulation of actin cytoskeleton	18	0.484
79	Legionellosis	6	0.484
80	Epithelial cell signaling in Helicobacter pylori infection	7	0.494
81	RNA polymerase	4	0.501
82	Influenza A	15	0.501
83	Ether lipid metabolism	5	0.527
84	Hypertrophic cardiomyopathy (HCM)	8	0.527
85	Prolactin signaling pathway	7	0.574
86	Long-term depression	6	0.59
87	Prion diseases	4	0.59
88	Fatty acid metabolism	5	0.593
89	Rap1 signaling pathway	17	0.593
90	Hematopoietic cell lineage	8	0.593
91	Choline metabolism in cancer	9	0.598
92	Fatty acid biosynthesis	2	0.604
93	N-Glycan biosynthesis	5	0.604
94	Colorectal cancer	6	0.604
95	Chemokine signaling pathway	15	0.61
96	Endocytosis	20	0.61
97	Allograft rejection	4	0.61
98	Ovarian steroidogenesis	5	0.611
99	Spliceosome	11	0.645
100	Sphingolipid signaling pathway	10	0.645
101	Neurotrophin signaling pathway	10	0.645
102	Bacterial invasion of epithelial cells	7	0.645
103	Collecting duct acid secretion	3	0.677
104	Non-alcoholic fatty liver disease (NAFLD)	12	0.687
105	Pathogenic Escherichia coli infection	5	0.727
106	Staphylococcus aureus infection	5	0.727
107	Oocyte meiosis	9	0.749
108	Axon guidance	10	0.75
109	Adipocytokine signaling pathway	6	0.75
110	Estrogen signaling pathway	8	0.751
111	Type I diabetes mellitus	4	0.751
112	Citrate cycle (TCA cycle)	3	0.754
113	Phospholipase D signaling pathway	11	0.754
114	Cysteine and methionine metabolism	4	0.765
115	ECM-receptor interaction	7	0.769
116	Platelet activation	10	0.769
117	Circadian rhythm	3	0.769
118	Fructose and mannose metabolism	3	0.792
119	Propanoate metabolism	3	0.792
120	Arrhythmogenic right ventricular cardiomyopathy (ARVC)	6	0.792
121	Dilated cardiomyopathy	7	0.793
122	Chagas disease (American trypanosomiasis)	8	0.796
123	Sphingolipid metabolism	4	0.803
124	mRNA surveillance pathway	7	0.803
125	VEGF signaling pathway	5	0.803
126	GnRH signaling pathway	7	0.803
127	Morphine addiction	7	0.803
128	Ras signaling pathway	16	0.816
129	African trypanosomiasis	3	0.816
130	Cytosolic DNA-sensing pathway	5	0.845
131	DNA replication	3	0.881
132	Terpenoid backbone biosynthesis	2	0.894
133	Glycolysis / Gluconeogenesis	5	0.902
134	Autoimmune thyroid disease	4	0.902
135	Carbon metabolism	8	0.907
136	Mismatch repair	2	0.908
137	Renin-angiotensin system	2	0.908
138	Fatty acid elongation	2	0.939
139	Glycosaminoglycan biosynthesis - heparan sulfate / heparin	2	0.939
140	Glycosylphosphatidylinositol(GPI)-anchor biosynthesis	2	0.939
141	alpha-Linolenic acid metabolism	2	0.939
142	Sulfur metabolism	1	0.939
143	Sulfur relay system	1	0.939
144	Regulation of autophagy	3	0.939
145	Regulation of lipolysis in adipocytes	4	0.939
146	Salmonella infection	6	0.939
147	Toxoplasmosis	8	0.939
148	Glycosphingolipid biosynthesis - lacto and neolacto series	2	0.944
149	Porphyrin and chlorophyll metabolism	3	0.944
150	Ubiquitin mediated proteolysis	9	0.944
151	Protein processing in endoplasmic reticulum	11	0.944
152	T cell receptor signaling pathway	7	0.944
153	Gastric acid secretion	5	0.944
154	Fat digestion and absorption	3	0.944
155	Rheumatoid arthritis	6	0.944
156	Ubiquinone and other terpenoid-quinone biosynthesis	1	0.945
157	Lysosome	8	0.957
158	Fatty acid degradation	3	0.972
159	Linoleic acid metabolism	2	0.981
160	Nicotinate and nicotinamide metabolism	2	0.981
161	Basal transcription factors	3	0.981
162	Antigen processing and presentation	5	0.981
163	Oxytocin signaling pathway	10	0.981
164	Pentose and glucuronate interconversions	2	1
165	Galactose metabolism	2	1
166	Steroid biosynthesis	1	1
167	Steroid hormone biosynthesis	2	1
168	Oxidative phosphorylation	6	1
169	Alanine, aspartate and glutamate metabolism	2	1
170	Valine, leucine and isoleucine degradation	2	1
171	Arginine and proline metabolism	1	1
172	Tyrosine metabolism	1	1
173	Tryptophan metabolism	1	1
174	beta-Alanine metabolism	2	1
175	Glutathione metabolism	2	1
176	Starch and sucrose metabolism	3	1
177	Amino sugar and nucleotide sugar metabolism	2	1
178	Glycosaminoglycan biosynthesis - keratan sulfate	1	1
179	Glycerolipid metabolism	2	1
180	Inositol phosphate metabolism	3	1
181	Glycerophospholipid metabolism	4	1
182	Arachidonic acid metabolism	3	1
183	Glycosphingolipid biosynthesis - globo series	1	1
184	Butanoate metabolism	1	1
185	One carbon pool by folate	1	1
186	Pantothenate and CoA biosynthesis	1	1
187	Folate biosynthesis	1	1
188	Retinol metabolism	1	1
189	Nitrogen metabolism	1	1
190	Aminoacyl-tRNA biosynthesis	1	1
191	Metabolism of xenobiotics by cytochrome P450	1	1
192	Drug metabolism - cytochrome P450	2	1
193	Drug metabolism - other enzymes	2	1
194	Metabolic pathways	71	1
195	Biosynthesis of amino acids	2	1
196	ABC transporters	2	1
197	Ribosome biogenesis in eukaryotes	2	1
198	Ribosome	3	1
199	RNA degradation	4	1
200	Proteasome	2	1
201	Protein export	1	1
202	PPAR signaling pathway	3	1
203	Base excision repair	2	1
204	Nucleotide excision repair	2	1
205	Non-homologous end-joining	1	1
206	Calcium signaling pathway	8	1
207	cGMP-PKG signaling pathway	7	1
208	cAMP signaling pathway	6	1
209	Phosphatidylinositol signaling system	5	1
210	Neuroactive ligand-receptor interaction	8	1
211	Peroxisome	4	1
212	Apoptosis	5	1
213	Cardiac muscle contraction	1	1
214	Adrenergic signaling in cardiomyocytes	4	1
215	Vascular smooth muscle contraction	5	1
216	Cell adhesion molecules (CAMs)	6	1
217	Tight junction	7	1
218	Gap junction	5	1
219	Toll-like receptor signaling pathway	6	1
220	RIG-I-like receptor signaling pathway	1	1
221	Leukocyte transendothelial migration	7	1
222	Intestinal immune network for IgA production	2	1
223	Circadian entrainment	2	1
224	Long-term potentiation	2	1
225	Synaptic vesicle cycle	2	1
226	Retrograde endocannabinoid signaling	3	1
227	Glutamatergic synapse	4	1
228	Cholinergic synapse	5	1
229	Serotonergic synapse	5	1
230	GABAergic synapse	4	1
231	Dopaminergic synapse	4	1
232	Olfactory transduction	2	1
233	Inflammatory mediator regulation of TRP channels	3	1
234	Insulin secretion	2	1
235	Thyroid hormone synthesis	1	1
236	Renin secretion	2	1
237	Aldosterone synthesis and secretion	1	1
238	Maturity onset diabetes of the young	1	1
239	Aldosterone-regulated sodium reabsorption	2	1
240	Endocrine and other factor-regulated calcium reabsorption	2	1
241	Vasopressin-regulated water reabsorption	1	1
242	Salivary secretion	1	1
243	Pancreatic secretion	2	1
244	Carbohydrate digestion and absorption	2	1
245	Protein digestion and absorption	1	1
246	Bile secretion	1	1
247	Mineral absorption	1	1
248	Alzheimer's disease	5	1
249	Parkinson's disease	4	1
250	Huntington's disease	8	1
251	Nicotine addiction	1	1
252	Pertussis	4	1
253	Leishmaniasis	3	1
254	Malaria	3	1
255	Amoebiasis	3	1
256	Tuberculosis	7	1
257	Hepatitis C	8	1
258	Chemical carcinogenesis	1	1
259	Asthma	1	1
260	Inflammatory bowel disease (IBD)	4	1
261	Primary immunodeficiency	1	1
