# Supplementary material for: A Plasma Biomarker Panel of Four MicroRNAs for the Diagnosis of Prostate Cancer
Source: Sci Rep. 2018 Apr 27;8:6653. doi: 10.1038/s41598-018-24424-w (PMC5923293; doi:10.1038/s41598-018-24424-w)
Supplement: Supplementary file 7 — Dataset 7 [file 41598_2018_24424_MOESM7_ESM.xlsx]

## Sheet: Canonical pathways
No.	Ingenuity Canonical Pathways	-log(p-value)	Ratio	Molecules
1	Glioblastoma Multiforme Signaling	7.35	0.0625	FGFR3,IRS1,SOS2,WNT2B,IGF1R,FZD5,KRAS,CDKN1B,CCND1,WNT1
2	Macropinocytosis Signaling	6.25	0.0864	FGFR3,CSF1,IRS1,ITGA5,KRAS,ITGB8,RAB34
3	Role of NANOG in Mammalian Embryonic Stem Cell Pluripotency	6.14	0.0656	FGFR3,BMP3,IRS1,SOS2,WNT2B,FZD5,KRAS,WNT1
4	Neuregulin Signaling	6	0.0795	ADAM17,SOS2,TGFA,ITGA5,HSP90AA1,KRAS,CDKN1B
5	HER-2 Signaling in Breast Cancer	6	0.0795	FGFR3,IRS1,SOS2,KRAS,ITGB8,CDKN1B,CCND1
6	Prostate Cancer Signaling	5.75	0.0729	FGFR3,IRS1,SOS2,HSP90AA1,KRAS,CDKN1B,CCND1, PTEN
7	Regulation of the Epithelial-Mesenchymal Transition Pathway	5.68	0.0476	FGFR3,ADAM17,FGF2,IRS1,SOS2,WNT2B,FZD5,KRAS,WNT1
8	Human Embryonic Stem Cell Pluripotency	5.62	0.0559	FGFR3,S1PR2,FGF2,BMP3,IRS1,WNT2B,FZD5,WNT1
9	Virus Entry via Endocytic Pathways	5.57	0.0686	FGFR3,HLA-C,HLA-A,IRS1,ITGA5,KRAS,ITGB8
10	Axonal Guidance Signaling	5.48	0.0288	ADAM17,BMP3,SOS2,WASL,WNT2B,ITGA5,KRAS,ABLIM1,FGFR3,IRS1,FZD5,LNPEP,WNT1
11	IGF-1 Signaling	5.46	0.066	FGFR3,YWHAB,IRS1,SOS2,IGF1R,IGFBP5,KRAS
12	ErbB2-ErbB3 Signaling	5.44	0.087	FGFR3,IRS1,SOS2,KRAS,CDKN1B,CCND1
13	Myc Mediated Apoptosis Signaling	5.4	0.0857	FGFR3,YWHAB,IRS1,SOS2,IGF1R,KRAS
14	Glioma Signaling	5.3	0.0625	FGFR3,IRS1,SOS2,TGFA,IGF1R,KRAS,CCND1
15	HGF Signaling	5.22	0.0609	FGFR3,MAP3K9,IRS1,SOS2,ITGA5,KRAS,CCND1
16	Non-Small Cell Lung Cancer Signaling	5.16	0.0779	FGFR3,IRS1,SOS2,TGFA,KRAS,CCND1
17	PTEN Signaling	5.12	0.0588	FGFR3,SOS2,IGF1R,ITGA5,KRAS,CDKN1B,CCND1
18	PI3K/AKT Signaling	4.98	0.056	YWHAB,SOS2,ITGA5,HSP90AA1,KRAS,CDKN1B,CCND1
19	Role of Osteoblasts, Osteoclasts and Chondrocytes in Rheumatoid Arthritis	4.94	0.0386	FGFR3,ADAM17,CSF1,BMP3,IRS1,WNT2B,ITGA5,FZD5,WNT1
20	Molecular Mechanisms of Cancer	4.78	0.0293	FGFR3,BMP3,IRS1,SOS2,WNT2B,ITGA5,FZD5,KRAS,CDKN1B,CCND1,WNT1
21	Role of Macrophages, Fibroblasts and Endothelial Cells in Rheumatoid Arthritis	4.73	0.0322	FGFR3,FGF2,CSF1,IRS1,WNT2B,FZD5,KRAS,CCND1,WNT1,CEBPG
22	Regulation of Cellular Mechanics by Calpain Protease	4.63	0.0877	CCNA2,ITGA5,KRAS,CDKN1B,CCND1
23	Ovarian Cancer Signaling	4.58	0.0486	FGFR3,IRS1,WNT2B,FZD5,KRAS,CCND1,WNT1
24	ERK/MAPK Signaling	4.57	0.0402	FGFR3,YWHAB,IRS1,SOS2,ITGA5,RPS6KA4,KRAS,PLA2G12A
25	PAK Signaling	4.49	0.0594	FGFR3,IRS1,WASL,SOS2,ITGA5,KRAS
26	Chronic Myeloid Leukemia Signaling	4.41	0.0577	FGFR3,IRS1,SOS2,KRAS,CDKN1B,CCND1
27	Endometrial Cancer Signaling	4.39	0.0781	FGFR3,IRS1,SOS2,KRAS,CCND1
28	Regulation of eIF4 and p70S6K Signaling	4.34	0.0446	FGFR3,IRS1,AGO3,SOS2,ITGA5,AGO2,KRAS
29	EIF2 Signaling	4.24	0.0362	FGFR3,IRS1,AGO3,SOS2,IGF1R,AGO2,KRAS,CCND1
30	Paxillin Signaling	4.21	0.0531	FGFR3,IRS1,SOS2,ITGA5,KRAS,ITGB8
31	ErbB4 Signaling	4.14	0.0694	FGFR3,ADAM17,IRS1,SOS2,KRAS
32	GM-CSF Signaling	4.11	0.0685	FGFR3,IRS1,SOS2,KRAS,CCND1
33	Pancreatic Adenocarcinoma Signaling	4.11	0.0508	FGFR3,IRS1,TGFA,KRAS,CDKN1B,CCND1
34	NGF Signaling	4.07	0.05	FGFR3,MAP3K9,IRS1,SOS2,RPS6KA4,KRAS
35	Estrogen-Dependent Breast Cancer Signaling	4	0.0649	FGFR3,IRS1,IGF1R,KRAS,CCND1
36	Colorectal Cancer Metastasis Signaling	3.9	0.0323	FGFR3,IRS1,SOS2,WNT2B,FZD5,KRAS,CCND1,WNT1
37	Renal Cell Carcinoma Signaling	3.85	0.0602	FGFR3,IRS1,SOS2,TGFA,KRAS
38	JAK/Stat Signaling	3.85	0.0602	FGFR3,IRS1,SOS2,KRAS,CCKBR
39	PKCθ Signaling in T Lymphocytes	3.82	0.0451	FGFR3,MAP3K9,HLA-A,IRS1,SOS2,KRAS
40	Adipogenesis pathway	3.8	0.0448	FGFR3,FGF2,TXNIP,SETDB1,CLOCK,FZD5
41	FLT3 Signaling in Hematopoietic Progenitor Cells	3.8	0.0588	FGFR3,IRS1,SOS2,RPS6KA4,KRAS
42	VEGF Family Ligand-Receptor Interactions	3.73	0.0568	FGFR3,IRS1,SOS2,KRAS,PLA2G12A
43	IL-4 Signaling	3.7	0.0562	FGFR3,HLA-A,IRS1,SOS2,KRAS
44	Acute Myeloid Leukemia Signaling	3.61	0.0538	FGFR3,IRS1,SOS2,KRAS,CCND1
45	Melanocyte Development and Pigmentation Signaling	3.53	0.0515	FGFR3,IRS1,SOS2,RPS6KA4,KRAS
46	ErbB Signaling	3.51	0.051	FGFR3,IRS1,SOS2,TGFA,KRAS
47	FAK Signaling	3.49	0.0505	FGFR3,IRS1,SOS2,ITGA5,KRAS
48	Melanoma Signaling	3.48	0.0727	FGFR3,IRS1,KRAS,CCND1
49	Actin Nucleation by ARP-WASP Complex	3.45	0.0714	WASL,SOS2,ITGA5,KRAS
50	Integrin Signaling	3.45	0.032	FGFR3,IRS1,WASL,SOS2,ITGA5,KRAS,ITGB8
51	Estrogen-mediated S-phase Entry	3.41	0.125	CCNA2,CDKN1B,CCND1
52	SAPK/JNK Signaling	3.39	0.0481	FGFR3,MAP3K9,IRS1,SOS2,KRAS
53	Systemic Lupus Erythematosus Signaling	3.38	0.0311	HLA-G,FGFR3,HLA-C,HLA-A,IRS1,SOS2,KRAS
54	Actin Cytoskeleton Signaling	3.35	0.0308	FGFR3,FGF2,IRS1,WASL,SOS2,ITGA5,KRAS
55	Mouse Embryonic Stem Cell Pluripotency	3.35	0.0472	FGFR3,IRS1,SOS2,FZD5,KRAS
56	Telomerase Signaling	3.26	0.045	FGFR3,IRS1,SOS2,HSP90AA1,KRAS
57	CNTF Signaling	3.25	0.0635	FGFR3,IRS1,RPS6KA4,KRAS
58	IL-2 Signaling	3.23	0.0625	FGFR3,IRS1,SOS2,KRAS
59	Fc Epsilon RI Signaling	3.12	0.042	FGFR3,IRS1,SOS2,KRAS,PLA2G12A
60	Hepatic Fibrosis / Hepatic Stellate Cell Activation	3.08	0.0328	FGF2,CSF1,KLF6,TGFA,IGF1R,IGFBP5
61	Caveolar-mediated Endocytosis Signaling	3.06	0.0563	HLA-C,HLA-A,ITGA5,ITGB8
62	Role of Tissue Factor in Cancer	3.06	0.0407	FGFR3,CSF1,IRS1,RPS6KA4,KRAS
63	Basal Cell Carcinoma Signaling	3.03	0.0556	BMP3,WNT2B,FZD5,WNT1
64	STAT3 Pathway	2.99	0.0541	FGFR3,MAP3K9,IGF1R,KRAS
65	Antiproliferative Role of Somatostatin Receptor 2	2.97	0.0533	FGFR3,IRS1,KRAS,CDKN1B
66	GDNF Family Ligand-Receptor Interactions	2.95	0.0526	FGFR3,IRS1,SOS2,KRAS
67	Neurotrophin/TRK Signaling	2.95	0.0526	FGFR3,IRS1,SOS2,KRAS
68	14-3-3-mediated Signaling	2.93	0.0382	FGFR3,YWHAB,IRS1,KRAS,CDKN1B
69	p70S6K Signaling	2.92	0.0379	FGFR3,YWHAB,IRS1,SOS2,KRAS
70	VDR/RXR Activation	2.9	0.0513	MXD1,IGFBP5,CDKN1B,KLF4
71	Clathrin-mediated Endocytosis Signaling	2.89	0.0302	FGFR3,FGF2,IRS1,WASL,ITGA5,ITGB8
72	Erythropoietin Signaling	2.84	0.0494	FGFR3,IRS1,SOS2,KRAS
73	Antigen Presentation Pathway	2.82	0.0789	HLA-G,HLA-C,HLA-A
74	Growth Hormone Signaling	2.8	0.0482	FGFR3,IRS1,IGF1R,RPS6KA4
75	Prolactin Signaling	2.8	0.0482	FGFR3,IRS1,SOS2,KRAS
76	Small Cell Lung Cancer Signaling	2.77	0.0471	FGFR3,IRS1,CDKN1B,CCND1
77	NF-κB Activation by Viruses	2.73	0.046	FGFR3,IRS1,ITGA5,KRAS
78	Bladder Cancer Signaling	2.71	0.0455	FGFR3,FGF2,KRAS,CCND1
79	Phagosome Maturation	2.7	0.0338	HLA-C,HLA-A,VPS37B,STX16,VPS37A
80	FGF Signaling	2.68	0.0444	FGFR3,FGF2,IRS1,SOS2
81	PDGF Signaling	2.68	0.0444	FGFR3,IRS1,SOS2,KRAS
82	Reelin Signaling in Neurons	2.64	0.0435	FGFR3,MAP3K9,IRS1,ITGA5
83	Ceramide Signaling	2.62	0.043	FGFR3,S1PR2,IRS1,KRAS
84	Autoimmune Thyroid Disease Signaling	2.55	0.0638	HLA-G,HLA-C,HLA-A
85	CTLA4 Signaling in Cytotoxic T Lymphocytes	2.53	0.0404	FGFR3,HLA-C,HLA-A,IRS1
86	Graft-versus-Host Disease Signaling	2.53	0.0625	HLA-G,HLA-C,HLA-A
87	Cdc42 Signaling	2.47	0.0299	HLA-G,HLA-C,HLA-A,WASL,ITGA5
88	VEGF Signaling	2.46	0.0388	FGFR3,IRS1,SOS2,KRAS
89	Aldosterone Signaling in Epithelial Cells	2.46	0.0298	FGFR3,IRS1,SOS2,HSP90AA1,KRAS
90	UVA-Induced MAPK Signaling	2.42	0.0377	FGFR3,IRS1,RPS6KA4,KRAS
91	Germ Cell-Sertoli Cell Junction Signaling	2.41	0.0289	FGFR3,MAP3K9,IRS1,WASL,KRAS
92	FcγRIIB Signaling in B Lymphocytes	2.4	0.0566	FGFR3,IRS1,KRAS
93	T Cell Receptor Signaling	2.38	0.0367	FGFR3,IRS1,SOS2,KRAS
94	PPARα/RXRα Activation	2.34	0.0278	IRS1,SOS2,CLOCK,HSP90AA1,KRAS
95	NF-κB Signaling	2.33	0.0276	FGFR3,IRS1,TGFA,IGF1R,KRAS
96	Role of NFAT in Regulation of the Immune Response	2.28	0.0269	FGFR3,HLA-A,IRS1,SOS2,KRAS
97	Rac Signaling	2.27	0.0342	FGFR3,IRS1,ITGA5,KRAS
98	HIF1α Signaling	2.25	0.0339	FGFR3,IRS1,HSP90AA1,KRAS
99	B Cell Receptor Signaling	2.24	0.0263	FGFR3,MAP3K9,IRS1,SOS2,KRAS
100	Sorbitol Degradation I	2.22	1	SORD
101	Role of NFAT in Cardiac Hypertrophy	2.21	0.0259	FGFR3,IRS1,SOS2,IGF1R,KRAS
102	Natural Killer Cell Signaling	2.2	0.0328	FGFR3,IRS1,SOS2,KRAS
103	Renin-Angiotensin Signaling	2.2	0.0328	FGFR3,IRS1,SOS2,KRAS
104	ILK Signaling	2.18	0.0255	FGFR3,IRS1,RPS6KA4,ITGB8,CCND1
105	Thrombopoietin Signaling	2.15	0.0462	FGFR3,IRS1,KRAS
106	ERK5 Signaling	2.15	0.0462	YWHAB,RPS6KA4,KRAS
107	PCP pathway	2.15	0.0462	WNT2B,FZD5,WNT1
108	IL-6 Signaling	2.13	0.0312	FGFR3,IRS1,SOS2,KRAS
109	Breast Cancer Regulation by Stathmin1	2.12	0.0246	FGFR3,IRS1,SOS2,KRAS,CDKN1B
110	Polyamine Regulation in Colon Cancer	2.12	0.0909	MXD1,KRAS
111	Xenobiotic Metabolism Signaling	2.11	0.0209	FGFR3,MAP3K9,IRS1,HSP90AA1,HS6ST2,KRAS
112	CCR3 Signaling in Eosinophils	2.11	0.0308	FGFR3,IRS1,KRAS,PLA2G12A
113	EGF Signaling	2.1	0.0441	FGFR3,IRS1,SOS2
114	Glioma Invasiveness Signaling	2.07	0.0429	FGFR3,IRS1,KRAS
115	Osteoarthritis Pathway	2.06	0.0238	FGFR3,S1PR2,FGF2,ITGA5,FZD5
116	Role of JAK1 and JAK3 in γc Cytokine Signaling	2.05	0.0423	FGFR3,IRS1,KRAS
117	MSP-RON Signaling Pathway	2.03	0.0417	FGFR3,CSF1,IRS1
118	Aryl Hydrocarbon Receptor Signaling	2	0.0286	CCNA2,HSP90AA1,CDKN1B,CCND1
119	Insulin Receptor Signaling	1.99	0.0284	FGFR3,IRS1,SOS2,KRAS
120	Antiproliferative Role of TOB in T Cell Signaling	1.98	0.0769	CCNA2,CDKN1B
121	IL-15 Signaling	1.97	0.0395	FGFR3,IRS1,KRAS
122	Hereditary Breast Cancer Signaling	1.96	0.0278	FGFR3,IRS1,KRAS,CCND1
123	Role of Wnt/GSK-3β Signaling in the Pathogenesis of Influenza	1.95	0.039	WNT2B,FZD5,WNT1
124	Angiopoietin Signaling	1.94	0.0385	FGFR3,IRS1,KRAS
125	Cyclins and Cell Cycle Regulation	1.94	0.0385	CCNA2,CDKN1B,CCND1
126	IL-3 Signaling	1.87	0.0361	FGFR3,IRS1,KRAS
127	Cardiac Hypertrophy Signaling	1.86	0.0212	FGFR3,MAP3K9,IRS1,IGF1R,KRAS
128	Allograft Rejection Signaling	1.85	0.0357	HLA-G,HLA-C,HLA-A
129	IL-17 Signaling	1.84	0.0353	FGFR3,IRS1,KRAS
130	LPS-stimulated MAPK Signaling	1.81	0.0345	FGFR3,IRS1,KRAS
131	PEDF Signaling	1.81	0.0345	FGFR3,IRS1,KRAS
132	Huntington's Disease Signaling	1.81	0.0206	FGFR3,IRS1,SOS2,IGF1R,STX16
133	Cytotoxic T Lymphocyte-mediated Apoptosis of Target Cells	1.8	0.0625	HLA-C,HLA-A
134	Crosstalk between Dendritic Cells and Natural Killer Cells	1.78	0.0337	HLA-G,HLA-C,HLA-A
135	Signaling by Rho Family GTPases	1.77	0.0202	FGFR3,MAP3K9,IRS1,WASL,ITGA5
136	OX40 Signaling Pathway	1.76	0.033	HLA-G,HLA-C,HLA-A
137	Oxidized GTP and dGTP Detoxification	1.75	0.333	DDX6
138	eNOS Signaling	1.73	0.0238	FGFR3,CCNA2,IRS1,HSP90AA1
139	Communication between Innate and Adaptive Immune Cells	1.72	0.0319	HLA-G,HLA-C,HLA-A
140	PPAR Signaling	1.71	0.0316	SOS2,HSP90AA1,KRAS
141	Gap Junction Signaling	1.71	0.0234	FGFR3,IRS1,SOS2,KRAS
142	Wnt/β-catenin Signaling	1.7	0.0233	WNT2B,FZD5,CCND1,WNT1
143	Ephrin Receptor Signaling	1.68	0.023	WASL,SOS2,ITGA5,KRAS
144	Notch Signaling	1.66	0.0526	ADAM17,DTX4
145	Cholecystokinin/Gastrin-mediated Signaling	1.64	0.0297	SOS2,KRAS,CCKBR
146	RANK Signaling in Osteoclasts	1.63	0.0294	FGFR3,MAP3K9,IRS1
147	Thyroid Cancer Signaling	1.62	0.05	KRAS,CCND1
148	CREB Signaling in Neurons	1.6	0.0216	FGFR3,IRS1,SOS2,KRAS
149	Role of p14/p19ARF in Tumor Suppression	1.56	0.0465	FGFR3,IRS1
150	Endothelin-1 Signaling	1.56	0.0211	FGFR3,IRS1,KRAS,PLA2G12A
151	Dendritic Cell Maturation	1.55	0.0208	FGFR3,HLA-C,HLA-A,IRS1
152	p53 Signaling	1.54	0.027	FGFR3,IRS1,CCND1
153	Type I Diabetes Mellitus Signaling	1.54	0.027	HLA-G,HLA-C,HLA-A
154	Glucocorticoid Receptor Signaling	1.53	0.0174	FGFR3,IRS1,SOS2,HSP90AA1,KRAS
155	IL-9 Signaling	1.53	0.0444	FGFR3,IRS1
156	Nitric Oxide Signaling in the Cardiovascular System	1.52	0.0265	FGFR3,IRS1,HSP90AA1
157	IL-8 Signaling	1.51	0.0203	FGFR3,IRS1,KRAS,CCND1
158	mTOR Signaling	1.48	0.0199	FGFR3,IRS1,RPS6KA4,KRAS
159	AMPK Signaling	1.47	0.0197	FGFR3,CCNA2,IRS1,CCND1
160	Neuroprotective Role of THOP1 in Alzheimer's Disease	1.46	0.0252	HLA-G,HLA-C,HLA-A
161	fMLP Signaling in Neutrophils	1.42	0.0244	FGFR3,IRS1,KRAS
162	iCOS-iCOSL Signaling in T Helper Cells	1.42	0.0244	FGFR3,HLA-A,IRS1
163	Phagosome Formation	1.42	0.0244	FGFR3,IRS1,ITGA5
164	Leukocyte Extravasation Signaling	1.42	0.019	FGFR3,IRS1,WASL,ITGA5
165	Docosahexaenoic Acid (DHA) Signaling	1.41	0.0385	FGFR3,IRS1
166	Sphingosine-1-phosphate Signaling	1.4	0.024	FGFR3,S1PR2,IRS1
167	Glycoaminoglycan-protein Linkage Region Biosynthesis	1.39	0.143	B4GALT7
168	GNRH Signaling	1.37	0.0233	MAP3K9,SOS2,KRAS
169	Gα12/13 Signaling	1.35	0.0229	FGFR3,IRS1,KRAS
170	CD28 Signaling in T Helper Cells	1.35	0.0227	FGFR3,HLA-A,IRS1
171	Chondroitin Sulfate Biosynthesis	1.34	0.0351	B4GALT7,HS6ST2
172	HMGB1 Signaling	1.34	0.0226	FGFR3,IRS1,KRAS
173	P2Y Purigenic Receptor Signaling Pathway	1.34	0.0226	FGFR3,IRS1,KRAS
174	Th1 Pathway	1.32	0.0222	FGFR3,HLA-A,IRS1
175	Dermatan Sulfate Biosynthesis	1.31	0.0339	B4GALT7,HS6ST2
176	Ephrin A Signaling	1.3	0.0333	FGFR3,IRS1
177	Cell Cycle: G1/S Checkpoint Regulation	1.25	0.0312	CDKN1B,CCND1
178	Phospholipase C Signaling	1.25	0.0167	SOS2,ITGA5,KRAS,PLA2G12A
179	IL-12 Signaling and Production in Macrophages	1.24	0.0205	FGFR3,IL23R,IRS1
180	Synaptic Long Term Depression	1.23	0.0204	IGF1R,KRAS,PLA2G12A
181	UVB-Induced MAPK Signaling	1.22	0.0303	FGFR3,IRS1
182	Lymphotoxin β Receptor Signaling	1.21	0.0299	FGFR3,IRS1
183	Th2 Pathway	1.21	0.02	FGFR3,HLA-A,IRS1
184	Agrin Interactions at Neuromuscular Junction	1.19	0.029	ITGA5,KRAS
185	Role of IL-17A in Arthritis	1.19	0.029	FGFR3,IRS1
186	Role of MAPK Signaling in the Pathogenesis of Influenza	1.16	0.0278	KRAS,PLA2G12A
187	Hematopoiesis from Multipotent Stem Cells	1.16	0.0833	CSF1
188	T Helper Cell Differentiation	1.15	0.0274	IL23R,HLA-A
189	Hypoxia Signaling in the Cardiovascular System	1.14	0.027	HSP90AA1,UBE2D3
190	Protein Ubiquitination Pathway	1.12	0.0151	HLA-C,HLA-A,HSP90AA1,UBE2D3
191	BMP signaling pathway	1.12	0.0263	BMP3,KRAS
192	CXCR4 Signaling	1.11	0.0182	FGFR3,IRS1,KRAS
193	IL-17A Signaling in Airway Cells	1.1	0.0256	FGFR3,IRS1
194	Isoleucine Degradation I	1.09	0.0714	ECHS1
195	CD40 Signaling	1.09	0.0253	FGFR3,IRS1
196	Role of PI3K/AKT Signaling in the Pathogenesis of Influenza	1.09	0.0253	FGFR3,IRS1
197	G-Protein Coupled Receptor Signaling	1.09	0.0147	FGFR3,IRS1,SOS2,KRAS
198	Tec Kinase Signaling	1.08	0.0176	FGFR3,IRS1,ITGA5
199	Regulation of IL-2 Expression in Activated and Anergic T Lymphocytes	1.08	0.025	SOS2,KRAS
200	Heparan Sulfate Biosynthesis	1.06	0.0244	B4GALT7,HS6ST2
201	Sertoli Cell-Sertoli Cell Junction Signaling	1.04	0.0169	MAP3K9,ITGA5,KRAS
202	Leptin Signaling in Obesity	1.03	0.0233	FGFR3,IRS1
203	TGF-β Signaling	1.02	0.023	SOS2,KRAS
204	RAN Signaling	1.01	0.0588	KPNA4
205	G Beta Gamma Signaling	1.01	0.0227	SOS2,KRAS
206	Th1 and Th2 Activation Pathway	1	0.0162	FGFR3,HLA-A,IRS1
207	Regulation of Actin-based Motility by Rho	0.993	0.0222	WASL,ITGA5
208	Altered T Cell and B Cell Signaling in Rheumatoid Arthritis	0.993	0.0222	CSF1,HLA-A
209	Valine Degradation I	0.989	0.0556	ECHS1
210	Factors Promoting Cardiogenesis in Vertebrates	0.977	0.0217	BMP3,FZD5
211	GADD45 Signaling	0.967	0.0526	CCND1
212	NRF2-mediated Oxidative Stress Response	0.959	0.0155	FGFR3,IRS1,KRAS
213	Production of Nitric Oxide and Reactive Oxygen Species in Macrophages	0.954	0.0155	FGFR3,MAP3K9,IRS1
214	DNA Methylation and Transcriptional Repression Signaling	0.946	0.05	DNMT1
215	TR/RXR Activation	0.932	0.0204	FGFR3,IRS1
216	Thrombin Signaling	0.907	0.0147	FGFR3,IRS1,KRAS
217	Amyotrophic Lateral Sclerosis Signaling	0.844	0.018	FGFR3,IRS1
218	Androgen Signaling	0.844	0.018	HSP90AA1,CCND1
219	Neuropathic Pain Signaling In Dorsal Horn Neurons	0.82	0.0174	FGFR3,IRS1
220	p38 MAPK Signaling	0.797	0.0168	RPS6KA4,PLA2G12A
221	Gαi Signaling	0.791	0.0167	SOS2,KRAS
222	Fatty Acid β-oxidation I	0.757	0.0312	ECHS1
223	Atherosclerosis Signaling	0.753	0.0157	CSF1,PLA2G12A
224	Type II Diabetes Mellitus Signaling	0.748	0.0156	FGFR3,IRS1
225	Estrogen Receptor Signaling	0.748	0.0156	SOS2,KRAS
226	Circadian Rhythm Signaling	0.745	0.0303	CLOCK
227	PI3K Signaling in B Lymphocytes	0.737	0.0154	IRS1,KRAS
228	Oncostatin M Signaling	0.733	0.0294	KRAS
229	Role of JAK2 in Hormone-like Cytokine Signaling	0.733	0.0294	IRS1
230	Cell Cycle Regulation by BTG Family Proteins	0.722	0.0286	CCND1
231	B Cell Development	0.722	0.0286	HLA-A
232	MIF-mediated Glucocorticoid Regulation	0.722	0.0286	PLA2G12A
233	Role of Pattern Recognition Receptors in Recognition of Bacteria and Viruses	0.703	0.0146	FGFR3,IRS1
234	Netrin Signaling	0.68	0.0256	ABLIM1
235	Inhibition of Matrix Metalloproteases	0.68	0.0256	ADAM17
236	Epithelial Adherens Junction Signaling	0.662	0.0137	WASL,KRAS
237	MIF Regulation of Innate Immunity	0.642	0.0233	PLA2G12A
238	UVC-Induced MAPK Signaling	0.642	0.0233	KRAS
239	Role of IL-17F in Allergic Inflammatory Airway Diseases	0.634	0.0227	RPS6KA4
240	Relaxin Signaling	0.628	0.013	FGFR3,IRS1
241	Role of Oct4 in Mammalian Embryonic Stem Cell Pluripotency	0.617	0.0217	JARID2
242	Dermatan Sulfate Biosynthesis (Late Stages)	0.617	0.0217	HS6ST2
243	Triacylglycerol Biosynthesis	0.617	0.0217	PLPP4
244	Hematopoiesis from Pluripotent Stem Cells	0.609	0.0213	CSF1
245	Gαq Signaling	0.6	0.0124	FGFR3,IRS1
246	Chondroitin Sulfate Biosynthesis (Late Stages)	0.593	0.0204	HS6ST2
247	Cell Cycle: G2/M DNA Damage Checkpoint Regulation	0.593	0.0204	YWHAB
248	Cancer Drug Resistance By Drug Efflux	0.593	0.0204	KRAS
249	Acute Phase Response Signaling	0.567	0.0118	SOS2,KRAS
250	CD27 Signaling in Lymphocytes	0.564	0.0189	MAP3K9
251	RhoGDI Signaling	0.556	0.0116	WASL,ITGA5
252	Unfolded protein response	0.55	0.0182	CEBPG
253	Wnt/Ca+ pathway	0.531	0.0172	FZD5
254	Nur77 Signaling in T Lymphocytes	0.525	0.0169	HLA-A
255	Phospholipases	0.507	0.0161	PLA2G12A
256	Pyridoxal 5'-phosphate Salvage Pathway	0.49	0.0154	MAP3K9
257	Calcium-induced T Lymphocyte Apoptosis	0.484	0.0152	HLA-A
258	Mitotic Roles of Polo-Like Kinase	0.484	0.0152	HSP90AA1
259	Eicosanoid Signaling	0.479	0.0149	PLA2G12A
260	3-phosphoinositide Biosynthesis	0.475	0.0101	FGFR3,IRS1
261	Chemokine Signaling	0.459	0.0141	KRAS
262	TREM1 Signaling	0.44	0.0133	ITGA5
263	Heparan Sulfate Biosynthesis (Late Stages)	0.44	0.0133	HS6ST2
264	α-Adrenergic Signaling	0.39	0.0115	KRAS
265	HIPPO signaling	0.39	0.0115	YWHAB
266	Superpathway of Inositol Phosphate Compounds	0.387	0.00855	FGFR3,IRS1
267	Apoptosis Signaling	0.378	0.0111	KRAS
268	Salvage Pathways of Pyrimidine Ribonucleotides	0.361	0.0105	MAP3K9
269	Sumoylation Pathway	0.357	0.0104	DNMT1
270	CDK5 Signaling	0.348	0.0101	KRAS
271	Antioxidant Action of Vitamin C	0.32	0.00926	PLA2G12A
272	Synaptic Long Term Potentiation	0.286	0.00826	KRAS
273	LXR/RXR Activation	0.286	0.00826	ECHS1
274	RhoA Signaling	0.279	0.00806	IGF1R
275	Sperm Motility	0.272	0.00787	PLA2G12A
