# Supplementary material for: A Plasma Biomarker Panel of Four MicroRNAs for the Diagnosis of Prostate Cancer
Source: Sci Rep. 2018 Apr 27;8:6653. doi: 10.1038/s41598-018-24424-w (PMC5923293; doi:10.1038/s41598-018-24424-w)
Supplement: Supplementary file 8 — Dataset 8 [file 41598_2018_24424_MOESM8_ESM.xlsx]

## Sheet: Cell Growth and Proliferation
Categories	Diseases or Functions Annotation	p-Value	Molecules	# Molecules
Cellular Growth and Proliferation, Connective Tissue Development and Function, Tissue Development	proliferation of connective tissue cells	3.34e-09	ARID3A,B4GALT7,CCNA2,CCND1,CDKN1B,CSF1,DICER1,FGF2,FGFR3,HS6ST2,IGF1R,IGFBP5,IRS1,ITGA5,KLF4,KRAS,NDRG1,S1PR2,SETDB1,TGFA,TXNIP,WNT1	22
Cellular Development, Cellular Growth and Proliferation, Connective Tissue Development and Function, Tissue Development	cell proliferation of fibroblasts	9.25e-08	ARID3A,B4GALT7,CCNA2,CCND1,CDKN1B,CSF1,FGF2,HS6ST2,IGF1R,ITGA5,KRAS,NDRG1,S1PR2,TXNIP,WNT1	15
Cellular Development, Cellular Growth and Proliferation	cell proliferation of carcinoma cell lines	2.26e-07	ADAM17,CCNA2,CCND1,CDKN1B,EMP1,FGF2,FGFR3,IGF1R,IRS1,ITGB8,KRAS,LOC102724428/SIK1,SETDB1,TGFA,TXNIP,WNT1	16
Cellular Development, Cellular Growth and Proliferation	cell proliferation of tumor cell lines	4.55e-07	ABLIM1,ADAM17,ARID3A,CCKBR,CCNA2,CCND1,CD151,CDKN1B,CSF1,EMP1,ETV7,FGF2,FGFR3,FOXP1,HSP90AA1,IGF1R,IGFBP5,IL23R,IRS1,ITGA5,ITGB8,KIF2C,KLF4,KLF6,KRAS,LOC102724428/SIK1,NDRG1,RBM38,S1PR2,SETDB1,STARD13,TGFA,TXNIP,UBE2D3,WNT1	35
Cellular Growth and Proliferation	colony formation of tumor cell lines	6.51e-07	ADAM17,CCND1,CDKN1B,DICER1,FGF2,FGFR3,IGF1R,IRS1,KLF4,KLF6,KRAS,NDRG1,SETDB1	13
Cellular Development, Cellular Growth and Proliferation, Connective Tissue Development and Function, Tissue Development	proliferation of chondrocytes	9.22e-07	CCND1,CDKN1B,DICER1,FGF2,FGFR3,IRS1,SETDB1	7
Cellular Development, Cellular Growth and Proliferation, Hematological System Development and Function, Hematopoiesis, Lymphoid Tissue Structure and Development, Tissue Development	leukopoiesis	1.3e-06	ADAM17,ARID3A,CCND1,CDKN1B,CSF1,DICER1,DNMT1,EMP1,FGF2,FOXP1,FZD5,HLA-A,HLA-G,HSP90AA1,IGF1R,IL23R,IRS1,ITGB8,KLF4,KRAS,MAFB,WNT1	22
Cellular Development, Cellular Growth and Proliferation, Connective Tissue Development and Function	proliferation of fibroblast cell lines	1.69e-06	CCKBR,CCND1,CDKN1B,CSF1,DICER1,FGF2,FGFR3,IGF1R,IRS1,KLF6,KRAS,MXD1,S1PR2,TXNIP,WNT1	15
Cellular Development, Cellular Growth and Proliferation	proliferation of stem cells	3.25e-06	AGO2,AGO3,CCND1,CDKN1B,FGF2,FGFR3,IGFBP5,KRAS,S1PR2,WNT1	10
Cellular Development, Cellular Growth and Proliferation, Hematological System Development and Function, Hematopoiesis	proliferation of hematopoietic progenitor cells	4.65e-06	CCND1,CDKN1B,CSF1,FGF2,IGF1R,KLF4,KRAS,MAFB,TACC3,WNT1,WNT2B	11
Cellular Development, Cellular Growth and Proliferation, Hematological System Development and Function, Hematopoiesis, Lymphoid Tissue Structure and Development, Tissue Development	granulopoiesis	4.82e-06	CDKN1B,CSF1,FGF2,IGF1R,IRS1,KLF4,KRAS,MAFB	8
Cancer, Cellular Development, Cellular Growth and Proliferation, Organismal Injury and Abnormalities, Tumor Morphology	proliferation of tumor cells	4.9e-06	CCND1,CD151,CDKN1B,CSF1,DICER1,FGF2,FGFR3,IGF1R,IGFBP5,IRS1,KRAS,NDRG1,SETDB1,TGFA,TXNIP	15
Cancer, Cellular Development, Cellular Growth and Proliferation, Organismal Injury and Abnormalities, Tumor Morphology	proliferation of cancer cells	5.46e-06	CCND1,CD151,CDKN1B,CSF1,DICER1,FGF2,FGFR3,IGF1R,IRS1,KRAS,NDRG1,TGFA,TXNIP	13
Cellular Development, Cellular Growth and Proliferation, Hematological System Development and Function, Hematopoiesis, Lymphoid Tissue Structure and Development, Tissue Development	hematopoiesis of mononuclear leukocytes	7.13e-06	ADAM17,ARID3A,CCND1,CDKN1B,CSF1,DICER1,DNMT1,FOXP1,FZD5,HLA-A,HLA-G,HSP90AA1,IGF1R,IL23R,ITGB8,KLF4,KRAS,MAFB,WNT1	19
Cellular Development, Cellular Growth and Proliferation	cell proliferation of breast cancer cell lines	7.57e-06	ADAM17,CCND1,CD151,CDKN1B,CSF1,FGF2,FOXP1,IGF1R,IGFBP5,IRS1,ITGA5,KLF4,KRAS,TGFA,UBE2D3	15
Cell-mediated Immune Response, Cellular Development, Cellular Function and Maintenance, Cellular Growth and Proliferation, Embryonic Development, Hematological System Development and Function, Hematopoiesis, Lymphoid Tissue Structure and Development, Organ Development, Organismal Development, Tissue Development	T cell development	8.17e-06	ADAM17,CCND1,CDKN1B,DICER1,DNMT1,FOXP1,FZD5,HLA-A,HLA-G,HSP90AA1,IGF1R,IL23R,ITGB8,KLF4,MAFB,WNT1	16
Cellular Development, Cellular Growth and Proliferation, Embryonic Development, Organ Development, Organismal Development, Reproductive System Development and Function, Tissue Development	proliferation of mammary cells	9.94e-06	CCND1,CDKN1B,IGF1R,IGFBP5,TGFA	5
Cell-mediated Immune Response, Cellular Development, Cellular Function and Maintenance, Cellular Growth and Proliferation, Embryonic Development, Hematological System Development and Function, Hematopoiesis, Lymphoid Tissue Structure and Development, Organ Development, Organismal Development, Tissue Development	differentiation of T lymphocytes	1.15e-05	ADAM17,CDKN1B,DICER1,DNMT1,FZD5,HLA-G,HSP90AA1,IGF1R,IL23R,ITGB8,KLF4,MAFB,WNT1	13
Cellular Development, Cellular Growth and Proliferation	proliferation of blood cells	1.21e-05	CCNA2,CCND1,CD151,CDKN1B,CSF1,DICER1,FGF2,HLA-G,IGF1R,IL23R,ITGA5,KLF4,KRAS,MAFB,RPS6KA4,S1PR2,SOS2,TACC3,TXNIP,WNT1,WNT2B	21
Cellular Development, Cellular Growth and Proliferation, Embryonic Development, Hematological System Development and Function, Hematopoiesis, Lymphoid Tissue Structure and Development, Organ Development, Organismal Development, Tissue Development	lymphopoiesis	1.21e-05	ADAM17,ARID3A,CCND1,CDKN1B,DICER1,DNMT1,FOXP1,FZD5,HLA-A,HLA-G,HSP90AA1,IGF1R,IL23R,ITGB8,KLF4,KRAS,MAFB,WNT1	18
Cellular Development, Cellular Growth and Proliferation, Hair and Skin Development and Function	proliferation of epithelial cell lines	1.43e-05	CCKBR,CCND1,CDKN1B,FGF2,FGFR3,HSP90AA1,IGF1R,ITGA5,KRAS,WNT1	10
Cellular Growth and Proliferation	colony formation of cells	1.8e-05	ADAM17,CCND1,CDKN1B,CSF1,DICER1,FGF2,FGFR3,IGF1R,IRS1,KLF4,KLF6,KRAS,MXD1,NDRG1,SETDB1	15
Cellular Development, Cellular Growth and Proliferation, Connective Tissue Development and Function, Tissue Development	development of connective tissue cells	2.23e-05	ADAM17,CSF1,FGF2,FGFR3,ITGA5,KLF4,SH3PXD2A,TXNIP,WASL,WNT1	10
Cellular Development, Cellular Growth and Proliferation, Hematological System Development and Function, Hematopoiesis, Lymphoid Tissue Structure and Development, Tissue Development	myelopoiesis of leukocytes	2.44e-05	CDKN1B,CSF1,FGF2,FOXP1,IGF1R,IRS1,KLF4,KRAS,MAFB	9
Cardiovascular System Development and Function, Cellular Growth and Proliferation, Organ Development	proliferation of heart cells	4.3e-05	ADAM17,CDKN1B,DICER1,FGF2,FOXP1,KRAS	6
Cellular Development, Cellular Growth and Proliferation, Organ Development, Skeletal and Muscular System Development and Function, Tissue Development	proliferation of muscle cells	4.45e-05	ADAM17,CCND1,CDKN1B,FGF2,FOXP1,IGF1R,IGFBP5,IRS1,ITGA5,KLF4,KRAS,S1PR2	12
Cellular Development, Cellular Growth and Proliferation, Renal and Urological System Development and Function	cell proliferation of kidney cell lines	4.69e-05	CCKBR,CDKN1B,CSF1,FGFR3,HSP90AA1,ITGA5,KLF6,KRAS	8
Cellular Development, Cellular Growth and Proliferation	proliferation of lung cancer cell lines	5.14e-05	ADAM17,CCND1,EMP1,FGF2,IGF1R,IRS1,ITGB8,KRAS,LOC102724428/SIK1,SETDB1	10
Cellular Growth and Proliferation	colony formation of epithelial cells	7.28e-05	CCND1,CDKN1B,KRAS	3
Cellular Growth and Proliferation, Tissue Development	proliferation of airway epithelial cells	7.28e-05	CCND1,ITGB8,KLF4	3
Cellular Development, Cellular Growth and Proliferation, Digestive System Development and Function, Hepatic System Development and Function, Organ Development, Tissue Development	proliferation of hepatocytes	9.02e-05	CCND1,CDKN1B,DICER1,IGF1R,S1PR2,TGFA,WNT1	7
Cellular Development, Cellular Growth and Proliferation, Connective Tissue Development and Function, Hematological System Development and Function, Hematopoiesis, Lymphoid Tissue Structure and Development, Skeletal and Muscular System Development and Function, Tissue Development	osteoclastogenesis of bone-marrow-derived monocyte/macrophage precursor cells	9.07e-05	CSF1,DICER1,MAFB	3
Cellular Development, Cellular Growth and Proliferation, Connective Tissue Development and Function, Hematological System Development and Function, Hematopoiesis, Lymphoid Tissue Structure and Development, Skeletal and Muscular System Development and Function, Tissue Development	osteoclastogenesis of macrophages	9.5e-05	ADAM17,CSF1,DICER1,MAFB	4
Cardiovascular System Development and Function, Cellular Development, Cellular Growth and Proliferation, Organ Development, Skeletal and Muscular System Development and Function, Tissue Development	proliferation of vascular smooth muscle cells	0.000111	CCND1,CDKN1B,FGF2,IGF1R,IGFBP5,IRS1,KLF4	7
Cellular Growth and Proliferation	cytostasis of tumor cell lines	0.000136	CCND1,CDKN1B,FGFR3,IGF1R,KLF6,KRAS,MXD1	7
Cellular Development, Cellular Growth and Proliferation	cell proliferation of hepatoma cell lines	0.000138	ADAM17,CCND1,CDKN1B,FGF2,FGFR3,KLF6,S1PR2,STARD13	8
Cell Cycle, Cell-To-Cell Signaling and Interaction, Cellular Growth and Proliferation	contact growth inhibition	0.000141	CDKN1B,FGFR3,IGF1R,KLF6,KRAS,MXD1,WNT1	7
Cellular Development, Cellular Growth and Proliferation	expansion of stem cells	0.000151	CCND1,FGF2,KRAS,WNT1	4
Cellular Development, Cellular Growth and Proliferation, Reproductive System Development and Function	proliferation of gonadal cell lines	0.000159	CCND1,FGF2,KIF2C,KRAS,TGFA	5
Cellular Development, Cellular Growth and Proliferation	cell proliferation of brain cancer cell lines	0.000162	CCKBR,CDKN1B,FGF2,IGF1R,ITGB8,KLF6,NDRG1,TGFA	8
Cellular Development, Cellular Growth and Proliferation	proliferation of leukemia cell lines	0.000171	CDKN1B,CSF1,FGF2,IGF1R,IL23R,KRAS,TXNIP,UBE2D3	8
Cellular Development, Cellular Growth and Proliferation, Hematological System Development and Function, Hematopoiesis, Lymphoid Tissue Structure and Development, Tissue Development	differentiation of myeloid leukocytes	0.000183	CDKN1B,CSF1,FGF2,FOXP1,IGF1R,IRS1,KLF4,KRAS,MAFB	9
Cellular Growth and Proliferation, Organ Development, Reproductive System Development and Function	proliferation of gonadal cells	0.00022	CDKN1B,CSF1,FGF2,IGF1R,TGFA	5
Cellular Growth and Proliferation, Tissue Development	proliferation of epithelial cells	0.000223	CCND1,CDKN1B,DICER1,FGF2,FGFR3,GAS1,IGF1R,ITGB8,KLF4,KRAS,S1PR2,TGFA,WNT1	13
Cellular Development, Cellular Growth and Proliferation	proliferation of pancreatic cancer cell lines	0.000233	CCKBR,CCND1,CDKN1B,FGF2,KRAS,S1PR2,TGFA	7
Cellular Development, Cellular Growth and Proliferation, Lymphoid Tissue Structure and Development, Tissue Development	proliferation of bone marrow cells	0.000251	CDKN1B,CSF1,FGF2,IGF1R,KRAS,MAFB	6
Cellular Development, Cellular Growth and Proliferation	proliferation of bladder cancer cell lines	0.000308	CCND1,FGF2,FGFR3,KRAS	4
Cellular Growth and Proliferation	colony formation of lung cancer cell lines	0.000331	ADAM17,DICER1,KLF6,SETDB1	4
Cell Morphology, Cellular Development, Cellular Growth and Proliferation, Embryonic Development	morphogenesis of embryonic cell lines	0.000352	FGF2,TGFA	2
Cellular Development, Cellular Growth and Proliferation, Hematological System Development and Function, Hematopoiesis, Lymphoid Tissue Structure and Development, Tissue Development	development of phagocytes	0.000358	ADAM17,CSF1,DICER1,EMP1,FOXP1,KLF4,KRAS,MAFB	8
Cellular Growth and Proliferation, Lymphoid Tissue Structure and Development	proliferation of lymphatic system cells	0.000411	CD151,CDKN1B,CSF1,DICER1,FGF2,FGFR3,HLA-G,IGF1R,IL23R,ITGA5,KLF4,KRAS,MAFB,RPS6KA4,S1PR2,SOS2,TXNIP	17
Cellular Development, Cellular Growth and Proliferation, Embryonic Development, Organismal Development, Tissue Development	proliferation of granule neuron progenitor cells	0.000439	CDKN1B,FGF2,IGFBP5	3
Cellular Growth and Proliferation	proliferation of bone marrow cell lines	0.000446	CSF1,FGF2,IGF1R,IRS1,KRAS	5
Cellular Development, Cellular Growth and Proliferation, Embryonic Development, Organismal Development	proliferation of embryonic cells	0.00049	AGO2,AGO3,CDKN1B,FGF2,GAS1,IRS1,KLF4,WNT1	8
Cell-To-Cell Signaling and Interaction, Cellular Growth and Proliferation	stimulation of cells	0.0005	CCNA2,CCND1,CSF1,DICER1,FGF2,HLA-G,KLF4,NPTX1,TGFA	9
Cellular Development, Cellular Growth and Proliferation, Endocrine System Development and Function	proliferation of endocrine cell lines	0.000524	CCND1,CDKN1B,IRS1,KRAS	4
Cancer, Cellular Development, Cellular Growth and Proliferation, Organismal Injury and Abnormalities, Tumor Morphology	colony formation of carcinoma cells	0.000526	DICER1,KRAS	2
Cellular Growth and Proliferation	expansion of central nervous system cells	0.000526	DICER1,FGF2	2
Cellular Development, Cellular Growth and Proliferation, Embryonic Development, Organismal Development, Tissue Development	proliferation of neural stem cells	0.000591	CCND1,FGF2,FGFR3,S1PR2	4
Cellular Development, Cellular Growth and Proliferation, Endocrine System Development and Function	proliferation of endocrine cells	0.000597	AGO2,CDKN1B,DICER1,FGF2,IGF1R	5
Cellular Growth and Proliferation	outgrowth of cells	0.000645	ADAM17,CCND1,CSF1,FGF2,FGFR3,HSP90AA1,IGF1R,KRAS,NPTX1,TGFA,ZFYVE26	11
Cellular Development, Cellular Growth and Proliferation	cell proliferation of squamous cell carcinoma cell lines	0.0007	CCNA2,CCND1,FGFR3,KRAS,WNT1	5

## Sheet: Cell Cycle
Categories	Diseases or Functions Annotation	p-Value	Molecules	# Molecules
Cell Cycle	interphase of colorectal cancer cell lines	4.27e-09	CCND1,CDKN1B,DNMT1,FGF2,ITGA5,KLF4,MXD1,RBM38,TGFA	9
Cell Cycle	interphase	3.69e-08	CCNA2,CCND1,CDKN1B,CSF1,DNMT1,FGF2,GAS1,HLA-G,IGF1R,IGFBP5,IRS1,ITGA5,KLF4,KLF6,KRAS,MXD1,NDRG1,RBM38,SH3PXD2A,TGFA,TXNIP,WNT1	22
Cell Cycle	interphase of fibroblast cell lines	1.16e-07	CCND1,CDKN1B,CSF1,GAS1,IRS1,KLF6,KRAS,MXD1,WNT1	9
Cell Cycle	arrest in interphase	3.8e-07	CCNA2,CCND1,CDKN1B,CSF1,DNMT1,FGF2,HLA-G,IGFBP5,ITGA5,KLF4,KLF6,KRAS,MXD1,NDRG1,RBM38,TXNIP	16
Cell Cycle	interphase of tumor cell lines	4.89e-07	CCNA2,CCND1,CDKN1B,DNMT1,FGF2,HLA-G,IGF1R,IGFBP5,ITGA5,KLF4,KRAS,MXD1,NDRG1,RBM38,TGFA	15
Cell Cycle	G1 phase of colorectal cancer cell lines	6.67e-07	CCND1,CDKN1B,FGF2,ITGA5,KLF4,RBM38	6
Cell Cycle	cell cycle progression	9.22e-07	CCNA2,CCND1,CDK19,CDKN1B,CSF1,DICER1,DNMT1,EMP1,FGF2,FGFR3,GAS1,IGF1R,IGFBP5,IRS1,JARID2,KIF2C,KLF4,KLF6,KRAS,MAFB,MXD1,TACC3,TGFA,UBE2D3,WNT1,YWHAB	26
Cell Cycle, Connective Tissue Development and Function	S phase of fibroblast cell lines	9.37e-07	CCND1,CDKN1B,CSF1,GAS1,IRS1,MXD1	6
Cell Cycle	arrest in interphase of colorectal cancer cell lines	1.43e-06	CDKN1B,DNMT1,FGF2,ITGA5,KLF4,RBM38	6
Cell Cycle	arrest in interphase of tumor cell lines	1.64e-06	CCNA2,CCND1,CDKN1B,DNMT1,FGF2,HLA-G,IGFBP5,ITGA5,KLF4,MXD1,NDRG1,RBM38	12
Cell Cycle	re-entry into S phase	2.32e-06	CCND1,CDKN1B,CSF1,MXD1,TGFA	5
Cell Cycle	mitosis	2.88e-06	CCNA2,CCND1,CDK19,CDKN1B,CSF1,DICER1,FGF2,GAS1,IGF1R,IGFBP5,IRS1,JARID2,KIF2C,KRAS,TACC3,TGFA	16
Cell Cycle	G1 phase	3.68e-06	CCNA2,CCND1,CDKN1B,CSF1,FGF2,IGF1R,ITGA5,KLF4,KLF6,KRAS,MXD1,RBM38,SH3PXD2A,WNT1	14
Cell Cycle	S phase	4.79e-06	CCNA2,CCND1,CDKN1B,CSF1,FGF2,GAS1,IRS1,KLF4,KRAS,MXD1,TGFA	11
Cell Cycle	G1/S phase transition of tumor cell lines	5.68e-06	CCNA2,CCND1,CDKN1B,FGF2,IGF1R,KLF4,MXD1	7
Cell Cycle	S phase of connective tissue cells	5.72e-06	CCND1,CDKN1B,FGF2,IRS1,KRAS	5
Cell Cycle	arrest in G1 phase of colorectal cancer cell lines	7.19e-06	CDKN1B,FGF2,ITGA5,KLF4,RBM38	5
Cell Cycle	G2 phase of tumor cell lines	9.04e-06	CCNA2,CCND1,DNMT1,FGF2,HLA-G,IGFBP5,KRAS,NDRG1	8
Cell Cycle	entry into interphase	9.04e-06	CCND1,CDKN1B,FGF2,GAS1,IGF1R,IRS1,KLF4,KRAS	8
Cell Cycle, Cellular Development, Connective Tissue Development and Function	senescence of fibroblasts	1.34e-05	ARID3A,CCNA2,CDKN1B,DICER1,KRAS	5
Cell Cycle	arrest in G2 phase of tumor cell lines	1.49e-05	CCNA2,CCND1,DNMT1,FGF2,HLA-G,IGFBP5,NDRG1	7
Cell Cycle	arrest in interphase of endothelial cells	1.72e-05	CCND1,CDKN1B,FGF2	3
Cell Cycle, Connective Tissue Development and Function	re-entry into S phase of fibroblast cell lines	2.44e-05	CDKN1B,CSF1,MXD1	3
Cell Cycle	G1/S phase transition	3.2e-05	CCNA2,CCND1,CDKN1B,FGF2,IGF1R,KLF4,KRAS,MXD1,WNT1	9
Cell Cycle	arrest in G1 phase	3.3e-05	CCNA2,CCND1,CDKN1B,CSF1,FGF2,ITGA5,KLF4,KLF6,MXD1,RBM38	10
Cell Cycle, Connective Tissue Development and Function	mitogenesis of chondrocytes	3.56e-05	FGF2,IRS1	2
Cell Cycle	G2/M phase	3.59e-05	CCNA2,CCND1,FGF2,HLA-G,IGFBP5,IRS1,KRAS,MXD1,NDRG1	9
Cell Cycle	arrest in G1 phase of tumor cell lines	3.84e-05	CCNA2,CCND1,CDKN1B,FGF2,ITGA5,KLF4,MXD1,RBM38	8
Cell Cycle	entry into S phase	4.36e-05	CCND1,CDKN1B,FGF2,GAS1,IRS1,KLF4,KRAS	7
Cell Cycle	cell division of blood cells	4.4e-05	CDKN1B,CSF1,FGF2,KLF4	4
Cell Cycle	G2 phase	4.56e-05	CCNA2,CCND1,DNMT1,FGF2,HLA-G,IGFBP5,IRS1,KRAS,MXD1,NDRG1	10
Cell Cycle	G1 phase of tumor cell lines	5.94e-05	CCNA2,CCND1,CDKN1B,FGF2,IGF1R,ITGA5,KLF4,MXD1,RBM38	9
Cell Cycle	arrest in interphase of fibroblast cell lines	6.77e-05	CCND1,CDKN1B,KLF6,KRAS,MXD1	5
Cell Cycle, Connective Tissue Development and Function	G1 phase of fibroblast cell lines	8.8e-05	CCND1,CDKN1B,KLF6,MXD1,WNT1	5
Cell Cycle, Connective Tissue Development and Function	S phase of fibroblasts	9.5e-05	CCND1,CDKN1B,IRS1,KRAS	4
Cell Cycle, Connective Tissue Development and Function	arrest in G1 phase of fibroblast cell lines	0.000115	CCND1,CDKN1B,KLF6,MXD1	4
Cell Cycle	mitogenesis	0.000123	CDKN1B,CSF1,FGF2,IGF1R,IGFBP5,IRS1,TGFA	7
Cell Cycle, Cell-To-Cell Signaling and Interaction, Cellular Growth and Proliferation	contact growth inhibition	0.000141	CDKN1B,FGFR3,IGF1R,KLF6,KRAS,MXD1,WNT1	7
Cell Cycle	arrest in cell cycle progression of tumor cell lines	0.00015	CCNA2,CCND1,CDKN1B,IGF1R,KLF4,KRAS,UBE2D3	7
Cell Cycle, Connective Tissue Development and Function	cell cycle progression of fibroblasts	0.00018	CCND1,CDKN1B,FGF2,IGF1R	4
Cell Cycle, Connective Tissue Development and Function	cell cycle progression of fibroblast cell lines	0.000188	CCND1,CDKN1B,IRS1,KLF6,MXD1	5
Cardiovascular System Development and Function, Cell Cycle, Skeletal and Muscular System Development and Function	arrest in cell cycle progression of cardiomyocytes	0.000212	CCND1,CDKN1B	2
Cell Cycle, Connective Tissue Development and Function	initiation of S phase of fibroblasts	0.000212	CDKN1B,IRS1	2
Cell Cycle	S phase of tumor cell lines	0.000261	CCNA2,CCND1,CDKN1B,KRAS,MXD1,TGFA	6
Cell Cycle	entry into interphase of tumor cell lines	0.000287	CCND1,CDKN1B,IGF1R,KRAS	4
Cell Cycle	senescence of cells	0.000287	ARID3A,CCNA2,CCND1,CDKN1B,DICER1,FGF2,KRAS,RBM38,WNT1	9
Cell Cycle	entry into S phase of connective tissue cells	0.000298	CCND1,CDKN1B,FGF2	3
Cell Cycle	arrest in cell cycle progression	0.000318	CCNA2,CCND1,CDKN1B,FGF2,GAS1,IGF1R,KLF4,KLF6,KRAS,UBE2D3	10
Cell Cycle	mitogenesis of tumor cell lines	0.000331	FGF2,IGF1R,IGFBP5,TGFA	4
Cell Cycle	cell division of leukocytes	0.000341	CDKN1B,CSF1,KLF4	3
Cell Cycle	interphase of melanoma cell lines	0.000341	CCND1,CDKN1B,HLA-G	3
Cell Cycle	cell cycle progression of myeloid progenitor cells	0.000352	CSF1,KRAS	2
Cell Cycle	arrest in G2/M phase	0.000373	CCND1,FGF2,HLA-G,IGFBP5,NDRG1	5
Cell Cycle	re-entry into cell cycle progression	0.00038	CCND1,CDKN1B,FGF2,MXD1	4
Cell Cycle	G2/M phase of tumor cell lines	0.000391	FGF2,HLA-G,IGFBP5,KRAS,NDRG1	5
Cell Cycle, Connective Tissue Development and Function	entry into cell cycle progression of fibroblast cell lines	0.000526	CCND1,CDKN1B	2
Cardiovascular System Development and Function, Cell Cycle, Skeletal and Muscular System Development and Function	mitosis of cardiomyocytes	0.000526	CCNA2,JARID2	2
Cell Cycle	arrest in interphase of kidney cell lines	0.000617	CCND1,CDKN1B,TXNIP	3

## Sheet: Cellular Movement
Categories	Diseases or Functions Annotation	p-Value	Molecules	# Molecules
Cellular Movement	invasion of tumor cell lines	7.28e-09	ABLIM1,ADAM17,AGO2,CCKBR,CCNA2,CCND1,CD151,CDKN1B,DICER1,FGF2,FOXP1,HSP90AA1,IGF1R,ITGA5,ITGB8,KLF4,KLF6,KRAS,NDRG1,S1PR2,SETDB1,TGFA,UBE2D3,WNT1	24
Cellular Movement	invasion of cells	6.23e-08	ABLIM1,ADAM17,AGO2,B4GALT5,CCKBR,CCNA2,CCND1,CD151,CDKN1B,CSF1,DICER1,FGF2,FOXP1,HSP90AA1,IGF1R,ITGA5,ITGB8,KLF4,KLF6,KRAS,NDRG1,S1PR2,SETDB1,TGFA,UBE2D3,WNT1	26
Cellular Movement	migration of tumor cell lines	6.04e-07	ADAM17,CCKBR,CCND1,CD151,CDKN1B,CSF1,DNMT1,FGF2,FGFR3,FOXP1,HSP90AA1,IGF1R,IRS1,ITGA5,KLF4,KLF6,KRAS,NDRG1,S1PR2,TGFA,WASL,WNT1	22
Cellular Movement	invasion of colorectal cancer cell lines	1.8e-06	CCND1,FGF2,HSP90AA1,KLF4,KRAS,NDRG1,TGFA	7
Cellular Movement	cell movement of tumor cell lines	4.94e-06	ADAM17,CCKBR,CCND1,CD151,CDKN1B,CSF1,DNMT1,FGF2,FGFR3,FOXP1,HSP90AA1,IGF1R,IRS1,ITGA5,KLF4,KLF6,KRAS,NDRG1,S1PR2,STARD13,TGFA,WASL,WNT1	23
Cellular Movement	cell movement of carcinoma cell lines	9.48e-06	ADAM17,DNMT1,FGF2,FOXP1,IRS1,ITGA5,KLF4,KLF6,NDRG1,TGFA	10
Cellular Movement	migration of carcinoma cell lines	1.51e-05	ADAM17,DNMT1,FOXP1,IRS1,ITGA5,KLF4,KLF6,NDRG1,TGFA	9
Cellular Movement	cell movement of prostate cancer cell lines	3.7e-05	CD151,HSP90AA1,IGF1R,IRS1,KLF4,KLF6,NDRG1	7
Cellular Movement	migration of muscle cell lines	3.88e-05	CCND1,FGF2,TGFA,WASL	4
Cellular Movement	cell movement	5.58e-05	ADAM17,CCKBR,CCNA2,CCND1,CD151,CDKN1B,CSF1,DICER1,DNMT1,FGF2,FGFR3,FOXP1,HLA-A,HLA-G,HSP90AA1,IGF1R,IGFBP5,IRS1,ITGA5,ITGB8,KLF4,KLF6,KRAS,MAFB,MXD1,NDRG1,NPTX1,RCC2,S1PR2,SH3PXD2A,SORD,SOS2,STARD13,STX6,TGFA,WASL,WNT1	37
Cellular Movement	migration of cells	5.75e-05	ADAM17,CCKBR,CCNA2,CCND1,CD151,CDKN1B,CSF1,DICER1,DNMT1,FGF2,FGFR3,FOXP1,HLA-A,HLA-G,HSP90AA1,IGF1R,IGFBP5,IRS1,ITGA5,ITGB8,KLF4,KLF6,KRAS,MAFB,MXD1,NDRG1,RCC2,S1PR2,SOS2,STARD13,STX6,TGFA,WASL,WNT1	34
Cellular Movement	cell movement of hepatoma cell lines	6.78e-05	ADAM17,CDKN1B,FGF2,FGFR3,KLF6,STARD13	6
Cancer, Cellular Movement, Connective Tissue Disorders, Organismal Injury and Abnormalities	invasion of fibroblasts	0.000134	CCND1,FGF2,IGF1R	3
Cellular Movement	migration of smooth muscle cell lines	0.000134	CCND1,FGF2,TGFA	3
Cellular Movement, Hematological System Development and Function, Immune Cell Trafficking, Inflammatory Response	transmigration of bone marrow-derived macrophages	0.000212	CCND1,CSF1	2
Cellular Movement	invasion of carcinoma cell lines	0.000216	CCND1,FOXP1,ITGA5,KLF4,KRAS,NDRG1,SETDB1,TGFA	8
Cellular Movement	invasion of breast cancer cell lines	0.000338	CCNA2,CCND1,CDKN1B,FGF2,HSP90AA1,ITGA5,KLF4,KLF6,UBE2D3	9
Cellular Movement	invasion of neuroglia	0.000352	B4GALT5,CSF1	2
Cellular Movement	dissemination of prostate cancer cell lines	0.000526	IGF1R,KLF6	2
Cellular Movement	migration of cancer cells	0.000532	CD151,CSF1,IGF1R,ITGA5,KLF4,KRAS,TGFA	7
Cardiovascular System Development and Function, Cellular Movement	movement of vascular endothelial cells	0.000573	CD151,CDKN1B,DICER1,FGF2,S1PR2,STARD13,STX6	7
Cardiovascular System Development and Function, Cellular Movement	cell movement of endothelial cells	0.000597	CD151,CDKN1B,DICER1,FGF2,FOXP1,MXD1,NPTX1,S1PR2,STARD13,STX6	10
Cellular Movement	migration of stomach cancer cell lines	0.000617	CCKBR,IGF1R,KLF6	3
Cancer, Cellular Movement, Organismal Injury and Abnormalities, Tumor Morphology	invasion of cancer cells	0.000673	B4GALT5,CSF1,IGF1R,KLF4,KRAS	5

## Sheet: Cellular Development
Categories	Diseases or Functions Annotation	p-Value	Molecules	# Molecules
Cellular Development, Cellular Growth and Proliferation, Connective Tissue Development and Function, Tissue Development	cell proliferation of fibroblasts	9.25e-08	ARID3A,B4GALT7,CCNA2,CCND1,CDKN1B,CSF1,FGF2,HS6ST2,IGF1R,ITGA5,KRAS,NDRG1,S1PR2,TXNIP,WNT1	15
Cellular Development, Cellular Growth and Proliferation	cell proliferation of carcinoma cell lines	2.26e-07	ADAM17,CCNA2,CCND1,CDKN1B,EMP1,FGF2,FGFR3,IGF1R,IRS1,ITGB8,KRAS,LOC102724428/SIK1,SETDB1,TGFA,TXNIP,WNT1	16
Cellular Development, Tissue Development	differentiation of epithelial tissue	2.41e-07	ADAM17,CCKBR,CCND1,CDKN1B,CSF1,FGF2,FGFR3,IGF1R,KLF4,KRAS,RBM38,SH3PXD2A,TGFA,TXNIP,WNT1	15
Cellular Development	differentiation of tumor cell lines	3.12e-07	CCND1,CDKN1B,CSF1,DICER1,DNMT1,ETV7,FGF2,FOXP1,IGF1R,IGFBP5,KLF4,KRAS,NDRG1,TGFA,UBE2D3	15
Cellular Development, Cellular Growth and Proliferation	cell proliferation of tumor cell lines	4.55e-07	ABLIM1,ADAM17,ARID3A,CCKBR,CCNA2,CCND1,CD151,CDKN1B,CSF1,EMP1,ETV7,FGF2,FGFR3,FOXP1,HSP90AA1,IGF1R,IGFBP5,IL23R,IRS1,ITGA5,ITGB8,KIF2C,KLF4,KLF6,KRAS,LOC102724428/SIK1,NDRG1,RBM38,S1PR2,SETDB1,STARD13,TGFA,TXNIP,UBE2D3,WNT1	35
Cellular Development, Cellular Growth and Proliferation, Connective Tissue Development and Function, Tissue Development	proliferation of chondrocytes	9.22e-07	CCND1,CDKN1B,DICER1,FGF2,FGFR3,IRS1,SETDB1	7
Cellular Development, Cellular Growth and Proliferation, Hematological System Development and Function, Hematopoiesis, Lymphoid Tissue Structure and Development, Tissue Development	leukopoiesis	1.3e-06	ADAM17,ARID3A,CCND1,CDKN1B,CSF1,DICER1,DNMT1,EMP1,FGF2,FOXP1,FZD5,HLA-A,HLA-G,HSP90AA1,IGF1R,IL23R,IRS1,ITGB8,KLF4,KRAS,MAFB,WNT1	22
Cellular Development, Cellular Growth and Proliferation, Connective Tissue Development and Function	proliferation of fibroblast cell lines	1.69e-06	CCKBR,CCND1,CDKN1B,CSF1,DICER1,FGF2,FGFR3,IGF1R,IRS1,KLF6,KRAS,MXD1,S1PR2,TXNIP,WNT1	15
Cellular Development, Cellular Growth and Proliferation	proliferation of stem cells	3.25e-06	AGO2,AGO3,CCND1,CDKN1B,FGF2,FGFR3,IGFBP5,KRAS,S1PR2,WNT1	10
Cellular Development, Cellular Growth and Proliferation, Hematological System Development and Function, Hematopoiesis	proliferation of hematopoietic progenitor cells	4.65e-06	CCND1,CDKN1B,CSF1,FGF2,IGF1R,KLF4,KRAS,MAFB,TACC3,WNT1,WNT2B	11
Cellular Development, Cellular Growth and Proliferation, Hematological System Development and Function, Hematopoiesis, Lymphoid Tissue Structure and Development, Tissue Development	granulopoiesis	4.82e-06	CDKN1B,CSF1,FGF2,IGF1R,IRS1,KLF4,KRAS,MAFB	8
Cancer, Cellular Development, Cellular Growth and Proliferation, Organismal Injury and Abnormalities, Tumor Morphology	proliferation of tumor cells	4.9e-06	CCND1,CD151,CDKN1B,CSF1,DICER1,FGF2,FGFR3,IGF1R,IGFBP5,IRS1,KRAS,NDRG1,SETDB1,TGFA,TXNIP	15
Cancer, Cellular Development, Cellular Growth and Proliferation, Organismal Injury and Abnormalities, Tumor Morphology	proliferation of cancer cells	5.46e-06	CCND1,CD151,CDKN1B,CSF1,DICER1,FGF2,FGFR3,IGF1R,IRS1,KRAS,NDRG1,TGFA,TXNIP	13
Cellular Development, Tissue Development	differentiation of epithelial cells	6.63e-06	CCKBR,CCND1,CDKN1B,FGF2,IGF1R,KLF4,KRAS,RBM38,SH3PXD2A,TGFA,TXNIP,WNT1	12
Cellular Development, Cellular Growth and Proliferation, Hematological System Development and Function, Hematopoiesis, Lymphoid Tissue Structure and Development, Tissue Development	hematopoiesis of mononuclear leukocytes	7.13e-06	ADAM17,ARID3A,CCND1,CDKN1B,CSF1,DICER1,DNMT1,FOXP1,FZD5,HLA-A,HLA-G,HSP90AA1,IGF1R,IL23R,ITGB8,KLF4,KRAS,MAFB,WNT1	19
Cellular Development, Cellular Growth and Proliferation	cell proliferation of breast cancer cell lines	7.57e-06	ADAM17,CCND1,CD151,CDKN1B,CSF1,FGF2,FOXP1,IGF1R,IGFBP5,IRS1,ITGA5,KLF4,KRAS,TGFA,UBE2D3	15
Cell-mediated Immune Response, Cellular Development, Cellular Function and Maintenance, Cellular Growth and Proliferation, Embryonic Development, Hematological System Development and Function, Hematopoiesis, Lymphoid Tissue Structure and Development, Organ Development, Organismal Development, Tissue Development	T cell development	8.17e-06	ADAM17,CCND1,CDKN1B,DICER1,DNMT1,FOXP1,FZD5,HLA-A,HLA-G,HSP90AA1,IGF1R,IL23R,ITGB8,KLF4,MAFB,WNT1	16
Cellular Development, Cellular Growth and Proliferation, Embryonic Development, Organ Development, Organismal Development, Reproductive System Development and Function, Tissue Development	proliferation of mammary cells	9.94e-06	CCND1,CDKN1B,IGF1R,IGFBP5,TGFA	5
Cell-mediated Immune Response, Cellular Development, Cellular Function and Maintenance, Cellular Growth and Proliferation, Embryonic Development, Hematological System Development and Function, Hematopoiesis, Lymphoid Tissue Structure and Development, Organ Development, Organismal Development, Tissue Development	differentiation of T lymphocytes	1.15e-05	ADAM17,CDKN1B,DICER1,DNMT1,FZD5,HLA-G,HSP90AA1,IGF1R,IL23R,ITGB8,KLF4,MAFB,WNT1	13
Cellular Development, Cellular Growth and Proliferation	proliferation of blood cells	1.21e-05	CCNA2,CCND1,CD151,CDKN1B,CSF1,DICER1,FGF2,HLA-G,IGF1R,IL23R,ITGA5,KLF4,KRAS,MAFB,RPS6KA4,S1PR2,SOS2,TACC3,TXNIP,WNT1,WNT2B	21
Cellular Development, Cellular Growth and Proliferation, Embryonic Development, Hematological System Development and Function, Hematopoiesis, Lymphoid Tissue Structure and Development, Organ Development, Organismal Development, Tissue Development	lymphopoiesis	1.21e-05	ADAM17,ARID3A,CCND1,CDKN1B,DICER1,DNMT1,FOXP1,FZD5,HLA-A,HLA-G,HSP90AA1,IGF1R,IL23R,ITGB8,KLF4,KRAS,MAFB,WNT1	18
Cell Cycle, Cellular Development, Connective Tissue Development and Function	senescence of fibroblasts	1.34e-05	ARID3A,CCNA2,CDKN1B,DICER1,KRAS	5
Cellular Development, Cellular Growth and Proliferation, Hair and Skin Development and Function	proliferation of epithelial cell lines	1.43e-05	CCKBR,CCND1,CDKN1B,FGF2,FGFR3,HSP90AA1,IGF1R,ITGA5,KRAS,WNT1	10
Cellular Development, Cellular Growth and Proliferation, Connective Tissue Development and Function, Tissue Development	development of connective tissue cells	2.23e-05	ADAM17,CSF1,FGF2,FGFR3,ITGA5,KLF4,SH3PXD2A,TXNIP,WASL,WNT1	10
Cellular Development, Cellular Growth and Proliferation, Hematological System Development and Function, Hematopoiesis, Lymphoid Tissue Structure and Development, Tissue Development	myelopoiesis of leukocytes	2.44e-05	CDKN1B,CSF1,FGF2,FOXP1,IGF1R,IRS1,KLF4,KRAS,MAFB	9
Cellular Development	differentiation of colorectal cancer cell lines	4.44e-05	CDKN1B,DICER1,NDRG1	3
Cellular Development, Cellular Growth and Proliferation, Organ Development, Skeletal and Muscular System Development and Function, Tissue Development	proliferation of muscle cells	4.45e-05	ADAM17,CCND1,CDKN1B,FGF2,FOXP1,IGF1R,IGFBP5,IRS1,ITGA5,KLF4,KRAS,S1PR2	12
Cellular Development, Cellular Growth and Proliferation, Renal and Urological System Development and Function	cell proliferation of kidney cell lines	4.69e-05	CCKBR,CDKN1B,CSF1,FGFR3,HSP90AA1,ITGA5,KLF6,KRAS	8
Cellular Development, Cellular Growth and Proliferation	proliferation of lung cancer cell lines	5.14e-05	ADAM17,CCND1,EMP1,FGF2,IGF1R,IRS1,ITGB8,KRAS,LOC102724428/SIK1,SETDB1	10
Cellular Development, Cellular Growth and Proliferation, Digestive System Development and Function, Hepatic System Development and Function, Organ Development, Tissue Development	proliferation of hepatocytes	9.02e-05	CCND1,CDKN1B,DICER1,IGF1R,S1PR2,TGFA,WNT1	7
Cellular Development, Cellular Growth and Proliferation, Connective Tissue Development and Function, Hematological System Development and Function, Hematopoiesis, Lymphoid Tissue Structure and Development, Skeletal and Muscular System Development and Function, Tissue Development	osteoclastogenesis of bone-marrow-derived monocyte/macrophage precursor cells	9.07e-05	CSF1,DICER1,MAFB	3
Cellular Development, Connective Tissue Development and Function, Tissue Development	differentiation of bone cells	9.32e-05	BMP3,CSF1,DICER1,FGF2,FGFR3,FOXP1,IGFBP5,IRS1,ITGA5,KLF4,MAFB,SETDB1	12
Cellular Development, Cellular Growth and Proliferation, Connective Tissue Development and Function, Hematological System Development and Function, Hematopoiesis, Lymphoid Tissue Structure and Development, Skeletal and Muscular System Development and Function, Tissue Development	osteoclastogenesis of macrophages	9.5e-05	ADAM17,CSF1,DICER1,MAFB	4
Cellular Development, Nervous System Development and Function	delay in differentiation of oligodendrocytes	0.000106	CDKN1B,FGFR3	2
Cardiovascular System Development and Function, Cellular Development, Cellular Growth and Proliferation, Organ Development, Skeletal and Muscular System Development and Function, Tissue Development	proliferation of vascular smooth muscle cells	0.000111	CCND1,CDKN1B,FGF2,IGF1R,IGFBP5,IRS1,KLF4	7
Cardiovascular System Development and Function, Cell Morphology, Cellular Development, Organismal Development, Tissue Development	sprouting of vascular endothelial cells	0.000115	DICER1,FGF2,HS6ST2,TGFA	4
Cellular Development	differentiation of progenitor cells	0.000127	CDKN1B,CSF1,FGF2,KRAS,S1PR2	5
Cellular Development, Cellular Growth and Proliferation	cell proliferation of hepatoma cell lines	0.000138	ADAM17,CCND1,CDKN1B,FGF2,FGFR3,KLF6,S1PR2,STARD13	8
Cellular Development, Cellular Growth and Proliferation	expansion of stem cells	0.000151	CCND1,FGF2,KRAS,WNT1	4
Cellular Development, Cellular Growth and Proliferation, Reproductive System Development and Function	proliferation of gonadal cell lines	0.000159	CCND1,FGF2,KIF2C,KRAS,TGFA	5
Cellular Development, Cellular Growth and Proliferation	cell proliferation of brain cancer cell lines	0.000162	CCKBR,CDKN1B,FGF2,IGF1R,ITGB8,KLF6,NDRG1,TGFA	8
Cellular Development, Cellular Growth and Proliferation	proliferation of leukemia cell lines	0.000171	CDKN1B,CSF1,FGF2,IGF1R,IL23R,KRAS,TXNIP,UBE2D3	8
Cellular Development, Cellular Growth and Proliferation, Hematological System Development and Function, Hematopoiesis, Lymphoid Tissue Structure and Development, Tissue Development	differentiation of myeloid leukocytes	0.000183	CDKN1B,CSF1,FGF2,FOXP1,IGF1R,IRS1,KLF4,KRAS,MAFB	9
Cellular Development, Cellular Growth and Proliferation	proliferation of pancreatic cancer cell lines	0.000233	CCKBR,CCND1,CDKN1B,FGF2,KRAS,S1PR2,TGFA	7
Cellular Development, Cellular Growth and Proliferation, Lymphoid Tissue Structure and Development, Tissue Development	proliferation of bone marrow cells	0.000251	CDKN1B,CSF1,FGF2,IGF1R,KRAS,MAFB	6
Cellular Development, Connective Tissue Development and Function	differentiation of fibroblast cell lines	0.000254	FGF2,HSP90AA1,ITGA5,KLF4,MXD1,SETDB1,WNT1	7
Cellular Development	epithelial-mesenchymal transition of tumor cell lines	0.00028	CDKN1B,FGF2,IRS1,KLF4,KRAS,NDRG1	6
Cellular Development	differentiation of neuroblastoma cell lines	0.000308	CCND1,IGF1R,IGFBP5,TGFA	4
Cellular Development, Cellular Growth and Proliferation	proliferation of bladder cancer cell lines	0.000308	CCND1,FGF2,FGFR3,KRAS	4
Cellular Development	epithelial-mesenchymal transition	0.000319	CDKN1B,DICER1,FGF2,IGF1R,IRS1,KLF4,KRAS,NDRG1	8
Cancer, Cellular Development, Organismal Injury and Abnormalities, Reproductive System Disease, Tumor Morphology	differentiation of teratoma	0.000352	DNMT1,KLF4	2
Cell Morphology, Cellular Development, Cellular Growth and Proliferation, Embryonic Development	morphogenesis of embryonic cell lines	0.000352	FGF2,TGFA	2
Cellular Development, Cellular Growth and Proliferation, Hematological System Development and Function, Hematopoiesis, Lymphoid Tissue Structure and Development, Tissue Development	development of phagocytes	0.000358	ADAM17,CSF1,DICER1,EMP1,FOXP1,KLF4,KRAS,MAFB	8
Cellular Development, Connective Tissue Development and Function, Tissue Development	differentiation of connective tissue cells	0.00036	BMP3,CCND1,CSF1,DICER1,DNMT1,FGF2,FGFR3,FOXP1,IGFBP5,IRS1,ITGA5,KLF4,MAFB,SETDB1,WNT1	15
Cellular Development, Cellular Growth and Proliferation, Embryonic Development, Organismal Development, Tissue Development	proliferation of granule neuron progenitor cells	0.000439	CDKN1B,FGF2,IGFBP5	3
Cellular Development, Cellular Growth and Proliferation, Embryonic Development, Organismal Development	proliferation of embryonic cells	0.00049	AGO2,AGO3,CDKN1B,FGF2,GAS1,IRS1,KLF4,WNT1	8
Cellular Development, Cellular Growth and Proliferation, Endocrine System Development and Function	proliferation of endocrine cell lines	0.000524	CCND1,CDKN1B,IRS1,KRAS	4
Cancer, Cellular Development, Cellular Growth and Proliferation, Organismal Injury and Abnormalities, Tumor Morphology	colony formation of carcinoma cells	0.000526	DICER1,KRAS	2
Cellular Development	maturation of progenitor cells	0.000526	CSF1,FGF2	2
Cellular Development, Embryonic Development	differentiation of embryonic cell lines	0.000528	FGF2,HSP90AA1,IGF1R,JARID2,KLF4	5
Cellular Development, Embryonic Development	differentiation of embryonic stem cell lines	0.000557	FGF2,IGF1R,JARID2,KLF4	4
Cellular Development, Connective Tissue Development and Function, Skeletal and Muscular System Development and Function, Tissue Development	differentiation of osteoclasts	0.000588	CSF1,DICER1,FGFR3,FOXP1,IRS1,KLF4,MAFB	7
Cellular Development, Cellular Growth and Proliferation, Embryonic Development, Organismal Development, Tissue Development	proliferation of neural stem cells	0.000591	CCND1,FGF2,FGFR3,S1PR2	4
Cellular Development, Cellular Growth and Proliferation, Endocrine System Development and Function	proliferation of endocrine cells	0.000597	AGO2,CDKN1B,DICER1,FGF2,IGF1R	5
Cellular Development, Embryonic Development, Hair and Skin Development and Function, Organ Development, Organismal Development, Tissue Development	differentiation of keratinocytes	0.000699	CCND1,KLF4,RBM38,SH3PXD2A,TGFA,TXNIP	6
Cellular Development, Cellular Growth and Proliferation	cell proliferation of squamous cell carcinoma cell lines	0.0007	CCNA2,CCND1,FGFR3,KRAS,WNT1	5

## Sheet: Cell Morphology
Categories	Diseases or Functions Annotation	p-Value	Molecules	# Molecules
Cell Morphology, Connective Tissue Development and Function	morphology of fibroblast cell lines	2.64e-07	CCND1,CDKN1B,FGF2,FGFR3,KRAS,STARD13,STRADB,WNT1	8
Cell Morphology	morphology of cells	2.61e-06	ADAM17,ARID3A,CCKBR,CCNA2,CCND1,CD151,CDKN1B,CSF1,DICER1,DNMT1,EMP1,FGF2,FGFR3,GAS1,HLA-A,HLA-G,HSP90AA1,IGF1R,IGFBP5,IRS1,ITGB8,JARID2,KIF2C,KLF4,KRAS,MAFB,MXD1,PLA2G12A,RBM38,S1PR2,SETDB1,SLC12A7,STARD13,STRADB,TACC3,TGFA,TTLL1,TXNIP,WNT1,ZFYVE26	40
Cell Morphology	conversion of cells	4.65e-06	DNMT1,FGF2,ITGB8,KLF6,KRAS,SETDB1	6
Cardiovascular System Development and Function, Cell Morphology	shape change of vascular endothelial cells	3.24e-05	DICER1,FGF2,HS6ST2,STX6,TGFA	5
Cell Morphology	size of bone marrow cell lines	3.56e-05	IGF1R,IRS1	2
Cell Morphology	abnormal morphology of cells	6.01e-05	ADAM17,ARID3A,CCKBR,CCND1,CD151,CDKN1B,CSF1,FGF2,FGFR3,GAS1,HLA-A,HLA-G,IGF1R,IGFBP5,ITGB8,KRAS,MAFB,MXD1,RBM38,S1PR2,SLC12A7,TGFA,TTLL1,TXNIP,WNT1,ZFYVE26	26
Cell Morphology	ruffling	6.78e-05	CSF1,FGF2,IRS1,KRAS,RAB34,S1PR2	6
Cell Morphology	ruffling of plasma membrane	0.000115	FGF2,IRS1,RAB34,S1PR2	4
Cardiovascular System Development and Function, Cell Morphology, Cellular Development, Organismal Development, Tissue Development	sprouting of vascular endothelial cells	0.000115	DICER1,FGF2,HS6ST2,TGFA	4
Cell Morphology, Cellular Assembly and Organization, Cellular Function and Maintenance	formation of lamellipodia	0.000132	ABLIM1,CDKN1B,FGF2,HSP90AA1,ITGB8,WASL,WNT1	7
Auditory Disease, Auditory and Vestibular System Development and Function, Cell Morphology, Nervous System Development and Function, Neurological Disease, Organ Morphology, Organismal Development, Organismal Injury and Abnormalities, Tissue Morphology	abnormal morphology of outer hair cells	0.000134	FGFR3,IGF1R,SLC12A7	3
Cell Morphology, Cellular Development, Cellular Growth and Proliferation, Embryonic Development	morphogenesis of embryonic cell lines	0.000352	FGF2,TGFA	2
Cell Morphology, Tissue Morphology	morphology of epithelial cells	0.000469	CCKBR,CCND1,CDKN1B,FGF2,KLF4,KRAS,S1PR2,TGFA	8
Cell Morphology, Hematological System Development and Function, Inflammatory Response, Tissue Morphology	morphology of bone marrow-derived macrophages	0.000526	CCND1,CSF1	2
Cell Morphology	morphology of tumor cell lines	0.000582	CCND1,FGFR3,HSP90AA1,IGF1R,KLF4,KRAS,MXD1,STARD13	8
Cell Morphology, Hair and Skin Development and Function	morphology of epithelial cell lines	0.000627	CD151,IGF1R,KRAS,WNT1	4
