# Supplementary material for: A Plasma Biomarker Panel of Four MicroRNAs for the Diagnosis of Prostate Cancer
Source: Sci Rep. 2018 Apr 27;8:6653. doi: 10.1038/s41598-018-24424-w (PMC5923293; doi:10.1038/s41598-018-24424-w)
Supplement: Supplementary file 9 — Dataset 9 [file 41598_2018_24424_MOESM9_ESM.xlsx]

## Sheet: Sheet1
No.	Upstream Regulator	Molecule Type	p-value of overlap	Target molecules in dataset
1	RARA	ligand-dependent nuclear receptor	7.46e-08	ABLIM1,ADAM17,C18orf25,CCNA2,CCND1,CDKN1B,CLOCK,CNOT4,HLA-C,HLA-G,IL23R,MAFB,YPEL1
2	ESR1	ligand-dependent nuclear receptor	1.01e-06	ABLIM1,ADAM17,C18orf25,CCNA2,CCND1,CDKN1B,CEBPG,CNOT4,HLA-C,HLA-G,HSP90AA1,IGF1R,IGFBP5,IRS1,KRAS,MAP3K9,RPS6KA4,SLC38A2,SORD,SOS2,STX6,TGFA,TXNIP,YPEL1
3	AGT	growth factor	3.71e-06	ADAM17,CCND1,CDKN1B,DCUN1D3,FGF2,IGF1R,IGFBP5,ITGA5,NDRG1,SOS2,TGFA,TXNIP,WASL
4	3,3'-diindolylmethane	chemical drug	3.74e-06	CCND1,CDKN1B,DNMT1,HLA-A,HLA-C,TGFA
5	let-7	microrna	4.64e-06	AGO3,ARID3A,CCNA2,CCND1,DICER1,IGF1R,KRAS,STARD13
6	CHUK	kinase	5.7e-06	CCND1,CDKN1B,CSF1,DNMT1,HLA-A,HSP90AA1,MXD1,OVOL1,TGFA
7	metribolone	chemical reagent	5.7e-06	CCNA2,CCND1,CDKN1B,IGF1R,IGFBP5,NDRG1,SORD,TXNIP,ZDHHC6
8	diethylstilbestrol	chemical drug	7.16e-06	CCND1,CDKN1B,DNMT1,EMP1,HLA-A,IGF1R,KLF4,MAFB,TGFA
9	EDN3	other	7.37e-06	CCND1,CDKN1B,FGF2,ITGA5
10	hydrogen peroxide	chemical - endogenous mammalian	9.55e-06	ADAM17,CCNA2,CCND1,CDKN1B,CEBPG,CSF1,DNMT1,FGF2,IGF1R,IRS1,KLF4,KRAS,TXNIP
11	LY294002	chemical - kinase inhibitor	1.32e-05	ADAM17,CCNA2,CCND1,CDKN1B,FGF2,IGF1R,IGFBP5,IRS1,KRAS,LOC102724428/SIK1,MXD1,NDRG1,NPTX1
12	Hedgehog	group	1.34e-05	CCNA2,CCND1,CDKN1B,GAS1,KLF4
13	HRAS	enzyme	1.49e-05	CCNA2,CCND1,CDKN1B,CSF1,DNMT1,FGF2,HSP90AA1,IGF1R,IGFBP5,ITGA5,KLF6,KRAS,SESN3,TACC3
14	prostaglandin E2	chemical - endogenous mammalian	1.76e-05	CCND1,CSF1,FGF2,IGF1R,IGFBP5,IL23R,ITGA5,KLF4,MAFB,TGFA
15	SYVN1	transporter	2.06e-05	CCND1,CD151,GPRC5A,HLA-A,HLA-C,IGF1R,RAB34
16	NF1	other	2.82e-05	CCND1,FGF2,KRAS,MXD1
17	dichlorovinylcysteine	chemical toxicant	2.82e-05	CCND1,IGF1R,SORD,TGFA
18	CREBBP	transcription regulator	2.84e-05	CCND1,CDKN1B,CLOCK,CSF1,FGF2,FGFR3,HLA-G,IGF1R,IL23R,NDRG1,RMND5A
19	beta-estradiol	chemical - endogenous mammalian	2.86e-05	ABLIM1,CCNA2,CCND1,CDKN1B,COLEC12,EMP1,FGF2,FGFR3,GPRC5A,HLA-A,IGF1R,IGFBP5,IRS1,KLF4,KLF6,KPNA4,KRAS,LOC102724428/SIK1,MXD1,NDRG1,NPTX1,SLC38A2,SORD,SOS2,TGFA,TXNIP
20	F2	peptidase	3.05e-05	CCNA2,CCND1,CDKN1B,FGF2,HSP90AA1,IGF1R,IGFBP5,KLF6,SLC12A7
21	EIF2AK3	kinase	3.47e-05	CCND1,CEBPG,FGF2,KLF4,NDRG1,TXNIP
22	miR-130a-3p (and other miRNAs w/seed AGUGCAA)	mature microrna	3.56e-05	CSF1,DICER1,MAFB
23	neratinib	chemical drug	3.71e-05	CCND1,CDKN1B
24	calcitriol	chemical drug	3.95e-05	ABLIM1,CCNA2,CCND1,CDKN1B,CSF1,FGFR3,IGF1R,IGFBP5,IL23R,KLF4,S1PR2,TACC3,TXNIP
25	MAPK8	kinase	5.39e-05	B4GALT5,CCNA2,CCND1,CDKN1B,DNMT1,KLF6,MAP3K9
26	FOXO1	transcription regulator	5.69e-05	CCNA2,CCND1,CDKN1B,IGF1R,IL23R,IRS1,KLF4,OVOL1,SESN3,TXNIP
27	ESR2	ligand-dependent nuclear receptor	6.45e-05	ABLIM1,CCNA2,CCND1,CDKN1B,IGF1R,KLF4,MXD1,NDRG1,RPS6KA4,SORD,TGFA
28	RET	kinase	6.56e-05	CCND1,CD151,CDKN1B,CSF1,HSP90AA1,TACC3
29	ABL1	kinase	7.54e-05	CCNA2,CCND1,CDKN1B,CSF1
30	FGF2	growth factor	7.72e-05	CCND1,CDKN1B,CSF1,FGF2,FGFR3,IGF1R,IGFBP5,IRS1,ITGA5,KRAS
31	miR-100-5p (and other miRNAs w/seed ACCCGUA)	mature microrna	7.74e-05	CCND1,FGFR3,IGF1R
32	mir-130	microrna	7.74e-05	KLF4,MAFB,STX6
33	IGF2	growth factor	7.94e-05	CCND1,GAS1,IGF1R,IGFBP5,ITGA5,NDRG1,SLC38A2
34	JUN	transcription regulator	9.88e-05	CCNA2,CCND1,CDKN1B,CSF1,DICER1,DNMT1,FGF2,HLA-G,IGF1R,ITGB8,SLC38A2
35	MAP2K1	kinase	9.89e-05	CCND1,CDKN1B,DNMT1,FGF2,IGF1R,IRS1,ITGA5
36	ERK	group	0.000104	CCND1,CDKN1B,FGF2,IL23R,IRS1,MAFB,NDRG1,TGFA
37	TGFB1	growth factor	0.000112	ADAM17,CCNA2,CCND1,CCT6A,CDKN1B,CSF1,DNMT1,DTX4,FGF2,GAS1,GPRC5A,HS6ST2,HSP90AA1,IGFBP5,IL23R,IRS1,ITGA5,KLF4,KRAS,OVOL1,S1PR2,SLC12A7,TGFA,TXNIP
38	Tgf beta	group	0.000113	CCND1,CDKN1B,CSF1,FGF2,IGFBP5,ITGA5,MXD1,TGFA
39	estrogen receptor	group	0.000113	AGO2,CCND1,DICER1,DNMT1,FGFR3,HSP90AA1,IRS1,TGFA
40	MYC	transcription regulator	0.000114	B4GALT7,CCNA2,CCND1,CD151,CDKN1B,DNMT1,EMP1,GAS1,HLA-A,HSP90AA1,IRS1,JARID2,KLF4,KLF6,KRAS,NDRG1,OVOL1,TXNIP
41	STAT3	transcription regulator	0.000117	CCND1,CDKN1B,DNMT1,FGF2,HLA-A,IGF1R,IGFBP5,IL23R,KLF4,MAFB,NDRG1,SOS2
42	FOS	transcription regulator	0.000128	ARID3A,CCNA2,CCND1,DNMT1,FGF2,FZD5,GAS1,IGFBP5,KLF6,MXD1,NPTX1,WNT1
43	WNT3A	cytokine	0.000155	CCND1,DCUN1D3,GAS1,IGFBP5,IRS1,KLF4,TXNIP,WNT1
44	Growth hormone	group	0.000156	CCND1,FGFR3,FZD5,IGF1R,IGFBP5,TXNIP
45	PDGF BB	complex	0.000162	BMP3,CCND1,CDKN1B,CSF1,IGF1R,ITGA5,KLF6,KRAS,S1PR2
46	tretinoin	chemical - endogenous mammalian	0.000163	ABLIM1,CCNA2,CCND1,CDKN1B,CEBPG,DNMT1,FGF2,GPRC5A,HLA-A,HLA-C,IGF1R,IGFBP5,IL23R,IRS1,MAFB,NDRG1,SLC38A2,UBE2D3,WNT1,WNT2B,YPEL1,YWHAB
47	TXNIP	other	0.000164	CCNA2,CCND1,CDKN1B,TXNIP
48	HIF1A	transcription regulator	0.000165	ADAM17,CCND1,CDKN1B,IGFBP5,IL23R,ITGA5,NDRG1,R3HCC1L,TGFA,WNT1
49	RASSF1	other	0.000175	CCNA2,CCND1,EMP1,FGF2,KLF4
50	VitaminD3-VDR-RXR	complex	0.000178	CDKN1B,IGFBP5,KLF4,MXD1
51	NCOR1	transcription regulator	0.000207	CCNA2,CCND1,CDKN1B,NDRG1,SORD
52	FOXO3	transcription regulator	0.000207	CCND1,CDKN1B,CEP55,IGF1R,KIF2C,MXD1,OVOL1,TXNIP
53	fulvestrant	chemical drug	0.000218	CCNA2,CCND1,CDKN1B,CSF1,IGF1R,IGFBP5,IRS1,TGFA
54	inecalcitol	chemical drug	0.000221	CCND1,CDKN1B
55	MUCL1	other	0.000221	CCND1,CDKN1B
56	FLOT1	other	0.000221	CCND1,CDKN1B
57	SLC9A3R2	transporter	0.000221	CCND1,CDKN1B
58	KP-SD-1	chemical - kinase inhibitor	0.000221	CCND1,CDKN1B
59	NLRC5	transcription regulator	0.000236	HLA-A,HLA-C,HLA-G
60	GLI1	transcription regulator	0.000256	CCND1,CSF1,IRS1,KLF4,RAB34,SESN3,WNT2B
61	miR-125b-5p (and other miRNAs w/seed CCCUGAG)	mature microrna	0.000267	ARID3A,CCNA2,CEBPG,DICER1,JARID2
62	EGF	growth factor	0.00027	ADAM17,B4GALT5,CCND1,CDKN1B,FGF2,GAS1,IGF1R,IGFBP5,IRS1,KRAS,TGFA
63	AZGP1	transporter	0.000274	CCND1,CDKN1B,ITGA5
64	PTK2	kinase	0.000288	CCND1,CDKN1B,IRS1,ITGA5
65	DCN	other	0.000288	CDKN1B,FGF2,IGF1R,IRS1
66	carbon tetrachloride	chemical toxicant	0.000297	BMP3,CDKN1B,HSP90AA1,IGFBP5,S1PR2,SORD,TGFA
67	decitabine	chemical drug	0.000303	CCNA2,CCND1,CDKN1B,DNMT1,FGFR3,HLA-C,KLF4,KLF6,MAFB,NDRG1,NPTX1
68	miR-34a-5p (and other miRNAs w/seed GGCAGUG)	mature microrna	0.00031	CCND1,FOXP1,KLF4,WNT1
69	estrogen	chemical drug	0.000349	CCND1,CDKN1B,DNMT1,IGF1R,IGFBP5,IRS1,ITGA5,TGFA
70	ATF4	transcription regulator	0.000361	CDKN1B,CEBPG,IGFBP5,KLF4,NDRG1,SLC38A2
71	RAP1GAP	other	0.000367	CCND1,CDKN1B
72	ZIC1	transcription regulator	0.000367	CCND1,CDKN1B
73	mir-503	microrna	0.000367	FGF2,IGF1R
74	BCAR3	other	0.000367	CCND1,IRS1
75	ECT2	other	0.000367	CCND1,CDKN1B
76	CLDN2	other	0.000367	CCND1,ITGA5
77	butyric acid	chemical - endogenous mammalian	0.000381	CCNA2,CCND1,CDKN1B,CSF1,GPRC5A,IRS1,ITGA5,KLF4,KRAS,MXD1
78	gemcitabine	chemical drug	0.000383	CCND1,CDKN1B,IL23R,TGFA
79	miR-145-5p (and other miRNAs w/seed UCCAGUU)	mature microrna	0.00041	CCNA2,IGF1R,IRS1,KLF4
80	XIAP	enzyme	0.000412	CCND1,CDKN1B,CSF1
81	tetrachlorodibenzodioxin	chemical toxicant	0.000461	CCNA2,CCND1,CDKN1B,DNMT1,IRS1,ITGA5,NPTX1,PLA2G12A,TGFA
82	EIF4EBP1	translation regulator	0.000466	CCND1,CDKN1B,CEBPG
83	CD9	other	0.000524	ITGA5,WNT1,WNT2B
84	ERAP1	peptidase	0.000548	HLA-A,HLA-G
85	RHEB	enzyme	0.000548	CDKN1B,IRS1
86	UBA1	enzyme	0.000548	CCND1,CDKN1B
87	miR-148a-3p (and other miRNAs w/seed CAGUGCA)	mature microrna	0.000548	CCKBR,DNMT1
88	TFF2	other	0.000548	CCNA2,CCND1
89	TP63	transcription regulator	0.000569	CCNA2,CCND1,CDKN1B,DICER1,DNMT1,EMP1,FGFR3,ITGB8,KLF6
90	ACTL6A	other	0.000587	CCNA2,CCND1,CDKN1B
91	SP4	transcription regulator	0.000587	CCND1,CDKN1B,IGF1R
92	CSF1R	kinase	0.000587	CCND1,CDKN1B,CSF1
93	lipopolysaccharide	chemical drug	0.000599	CCND1,CHRFAM7A,CSF1,DDX6,DNMT1,ETV7,FGF2,GAS1,HLA-A,IGFBP5,IL23R,ITGA5,ITGB8,KLF4,KLF6,MAFB,MXD1,NPTX1,STX6,TACC3,TGFA,TXNIP
94	sulindac	chemical drug	0.000638	CCNA2,CCND1,CDKN1B,KRAS
95	CSF1	cytokine	0.00065	CCND1,CSF1,IGF1R,ITGA5,MAFB,STX6
96	raloxifene	chemical drug	0.00065	CCND1,CSF1,GPRC5A,KLF6,NDRG1,TGFA
97	ID1	transcription regulator	0.000677	CCND1,CDKN1B,DTX4,FGFR3
98	STK11	kinase	0.000691	CCNA2,CCND1,CCT6A,CDKN1B,IGFBP5,TGFA
99	PRKCD	kinase	0.000755	CCNA2,CCND1,FOXP1,GPRC5A,KIF2C,KLF6
100	CCNA2	other	0.000764	CCNA2,CDKN1B
101	CKS1B	kinase	0.000764	CCNA2,CDKN1B
102	4-coumaric acid	chemical - endogenous mammalian	0.000764	CCNA2,FGF2
103	EGR1	transcription regulator	0.000801	CCND1,CSF1,FGF2,IGF1R,MXD1,NDRG1
104	NGFR	transmembrane receptor	0.000804	CCNA2,CCND1,CDKN1B
105	KRAS	enzyme	0.000861	AGO2,CCNA2,CCND1,CDKN1B,DNMT1,GAS1,IGF1R,KLF6,KRAS,TGFA
106	IGF1	growth factor	0.000877	CCNA2,CCND1,CDKN1B,CSF1,IGF1R,IGFBP5,IRS1,ITGA5,SLC12A7
107	ALDH1A2	enzyme	0.000886	CSF1,FGF2,MAFB
108	MDM2	transcription regulator	0.000896	CCNA2,CCND1,CDKN1B,IGF1R
109	NCOA3	transcription regulator	0.000896	CCND1,FGF2,IGF1R,IRS1
110	NANOG	transcription regulator	0.000961	IGF1R,JARID2,KLF4,NPTX1,PHACTR2
111	GJA1	transporter	0.000973	CCND1,CDKN1B,FGFR3
112	sodium orthovanadate	chemical reagent	0.000973	CCNA2,CCND1,CDKN1B
113	BMP7	growth factor	0.000996	IGF1R,IGFBP5,IRS1,KLF4,NDRG1
114	N-Cadherin	group	0.00101	CCND1,CDKN1B
115	TH-302	chemical drug	0.00101	CCND1,CDKN1B
116	mir-322	microrna	0.00101	FGF2,IGF1R
117	MFGE8	other	0.00101	CCND1,FGF2
118	vandetanib	chemical drug	0.00101	CCND1,CDKN1B
119	artemisinin	chemical drug	0.00101	CCND1,CDKN1B
120	MYOD1	transcription regulator	0.00106	ARID3A,IGFBP5,KLF6,MAFB,NPTX1,RBM38
121	BMS-690514	chemical drug	0.00107	CCND1,CDKN1B,HSP90AA1
122	PTTG1	transcription regulator	0.00107	CCNA2,CCND1,FGF2
123	AHR	ligand-dependent nuclear receptor	0.0011	CCNA2,CCND1,CDKN1B,GAS1,HSP90AA1,ITGA5,NPTX1,PLA2G12A
124	CYP19A1	enzyme	0.0011	CCND1,CDKN1B,IRS1,TGFA
125	RBL1	transcription regulator	0.00116	CCNA2,CCND1,CDKN1B,FGF2
126	Ca2+	chemical - endogenous mammalian	0.00116	CCND1,CDKN1B,FGF2,IGF1R,KLF4,MXD1,NDRG1
127	HBEGF	growth factor	0.00116	CCND1,FGF2,TGFA
128	bardoxolone	chemical drug	0.00116	CCND1,CEBPG,IRS1
129	epinephrine	chemical - endogenous mammalian	0.00122	CCND1,CDKN1B,HSP90AA1,TGFA
130	NLRP12	other	0.00127	HLA-A,HLA-C,HLA-G
131	GAPDH	enzyme	0.00127	HLA-C,SLC38A2,TXNIP
132	GNA12	enzyme	0.00128	CCNA2,IRS1,SOS2,WASL
133	lactacystin	chemical - protease inhibitor	0.00128	CCND1,CDKN1B,HLA-A,HLA-C,IGFBP5,IRS1
134	Torin1	chemical reagent	0.0013	CCND1,CDKN1B
135	ZIC2	transcription regulator	0.0013	CCND1,CDKN1B
136	ALOX15B	enzyme	0.0013	CDKN1B,KLF4
137	CCND2	other	0.0013	CCND1,CDKN1B
138	EIF3A	other	0.0013	CDKN1B,NDRG1
139	RECK	other	0.0013	CCND1,CDKN1B
140	EP300	transcription regulator	0.00133	CCND1,CDKN1B,CLOCK,HLA-G,IGF1R,IL23R,NDRG1,RMND5A,TXNIP
141	GAST	other	0.00141	CCKBR,CCND1,LOC102724428/SIK1,TGFA
142	N-Ac-Leu-Leu-norleucinal	chemical - protease inhibitor	0.00141	CCND1,CDKN1B,HLA-A,HLA-C
143	curcumin	chemical drug	0.00145	ADAM17,CCND1,CDKN1B,DNMT1,FGF2,IGFBP5,IRS1,YPEL1
144	FOXP1	other	0.00149	GAS1,S1PR2,WNT1
145	BMP2	growth factor	0.0015	CCND1,CDKN1B,CSF1,FGF2,IGFBP5,KLF4
146	Sos	group	0.00154	ARID3A,IGFBP5,KLF6,KRAS,MXD1,NPTX1
147	DICER1	enzyme	0.00157	AGO2,ARID3A,CCND1,CDKN1B,ITGA5,KRAS,RBM38
148	PGR	ligand-dependent nuclear receptor	0.00157	CCND1,CDKN1B,GPRC5A,IGFBP5,IRS1,KLF4,NDRG1
149	miR-451a (and other miRNAs w/seed AACCGUU)	mature microrna	0.00162	CCND1,CDKN1B
150	GBX2	transcription regulator	0.00162	MAFB,WNT1
151	tridecanoic acid	chemical - endogenous mammalian	0.00162	KLF4,MXD1
152	MYCN	transcription regulator	0.00163	CCND1,CDKN1B,HLA-A,JARID2,NDRG1,SLC38A2,SORD
153	IL6	cytokine	0.00166	CCNA2,CCND1,CDKN1B,CSF1,DNMT1,FGF2,HLA-A,IGFBP5,IL23R,IRS1,KIF2C,TGFA
154	mir-10	microrna	0.00169	AGO2,FGFR3,IGF1R,KLF4
155	potassium chloride	chemical drug	0.00169	CDKN1B,IGFBP5,NPTX1,TXNIP
156	RBPJ	transcription regulator	0.00176	BMP3,CCND1,CDKN1B,CSF1,FGF2
157	MEN1	transcription regulator	0.00187	CCND1,CDKN1B,GAS1
158	IRS2	enzyme	0.00187	CCND1,CDKN1B,IRS1
159	RPS6KB1	kinase	0.00187	CCND1,IL23R,IRS1
160	TASP1	peptidase	0.00197	CCNA2,CDKN1B
161	E2F8	transcription regulator	0.00197	CCNA2,CCND1
162	CCNT1	transcription regulator	0.00197	CCND1,CDKN1B
163	FZR1	kinase	0.00197	CCND1,CDKN1B
164	XPO1	transporter	0.00197	CCND1,CDKN1B
165	2-[[9-isopropyl-6-[[4-(2-pyridyl)phenyl]methylamino]purin-2-yl]amino]butan-1-ol	chemical reagent	0.00197	CCNA2,CCND1
166	clioquinol	chemical drug	0.00197	CCND1,CDKN1B
167	adaphostin	chemical drug	0.00197	CCND1,CDKN1B
168	4-hydroxytamoxifen	chemical drug	0.00199	CCND1,CDKN1B,IGF1R,RPS6KA4,TGFA
169	PI3K (complex)	complex	0.00199	CCND1,CCT6A,CDKN1B,IGF1R,KRAS,SLC12A7,TXNIP
170	Pkc(s)	group	0.00201	CDKN1B,FGF2,IRS1,ITGA5,KLF6,OVOL1
171	RAF1	kinase	0.00201	CCND1,CDKN1B,EMP1,IGF1R,MXD1,TXNIP
172	ITGB1	transmembrane receptor	0.00201	CDKN1B,FGFR3,GAS1,ITGA5
173	MYBL2	transcription regulator	0.00201	CCNA2,CCND1,IGFBP5
174	PD98059	chemical - kinase inhibitor	0.00204	CCNA2,CCND1,CDKN1B,DNMT1,EMP1,FGF2,IGF1R,MXD1,SLC38A2,TXNIP
175	isobutylmethylxanthine	chemical toxicant	0.00205	CCND1,CDKN1B,IGF1R,KLF4,RAB14
176	MAX	transcription regulator	0.00209	CDKN1B,JARID2,KLF6,TXNIP
177	ERBB3	kinase	0.00209	CCND1,CDKN1B,IGF1R,IGFBP5
178	FGFR1	kinase	0.00209	CCND1,FGF2,FGFR3,WNT1
179	LGALS3	other	0.00209	CCND1,CDKN1B,IGFBP5,KRAS
180	TNF	cytokine	0.0021	ADAM17,BTBD3,CCND1,CEBPG,CSF1,DNMT1,EMP1,FGF2,FZD5,HLA-A,IGF1R,IGFBP5,IRS1,ITGA5,ITGB8,JARID2,KLF4,KLF6,TGFA,TXNIP,WNT1
181	SP3	transcription regulator	0.0021	CCND1,CDKN1B,IGF1R,ITGB8,KLF4,SETDB1
182	geldanamycin	chemical - endogenous non-mammalian	0.00211	AGO2,CCND1,IRS1,TNRC6A,TNRC6B
183	ERBB2	kinase	0.00213	ADAM17,CCNA2,CCND1,CDKN1B,EMP1,IGF1R,IGFBP5,ITGA5,KLF4,NDRG1,RAB34,TGFA
184	SP1	transcription regulator	0.00215	B4GALT5,CCNA2,CCND1,CDKN1B,FGF2,IGF1R,KLF4,KLF6,NDRG1,SETDB1
185	PPP2CA	phosphatase	0.00215	CCND1,DNMT1,IL23R
186	SPI1	transcription regulator	0.0022	ARID3A,CCNA2,CCND1,CSF1,ITGA5,KLF4
187	paclitaxel	chemical drug	0.00224	CCND1,DNMT1,EMP1,HLA-A,ITGA5,SETDB1,TGFA
188	CDKN1A	kinase	0.00225	CCNA2,CCND1,CDKN1B,CEP55,KIF2C,TGFA
189	TP53	transcription regulator	0.00227	CCNA2,CCND1,CDKN1B,CEP55,CSF1,DICER1,DNMT1,FAM212B,FGF2,GAS1,HSP90AA1,IGF1R,IGFBP5,IRS1,KLF4,MAFB,NDRG1,NPTX1,TGFA
190	TAF4	transcription regulator	0.00227	CCND1,GAS1,KLF4,MXD1
191	mir-133	microrna	0.00231	DNMT1,HLA-G,IGF1R
192	mir-145	microrna	0.00231	ADAM17,CCNA2,IRS1
193	5'-methylthioadenosine	chemical - endogenous mammalian	0.00235	CCND1,FGF2
194	POLR3G	enzyme	0.00235	CDKN1B,KLF6
195	LRAT	enzyme	0.00235	CCNA2,TGFA
196	miR-96-5p (and other miRNAs w/seed UUGGCAC)	mature microrna	0.00235	IRS1,KRAS
197	FOXF1	transcription regulator	0.00235	FGF2,ITGA5
198	cucurbitacin B	chemical - endogenous non-mammalian	0.00235	CCNA2,CDKN1B
199	NRAS	enzyme	0.00237	CCND1,KIF2C,KRAS,SESN3
200	ITGA5	transmembrane receptor	0.00246	CCND1,CDKN1B,GAS1
201	MTA1	transcription regulator	0.00246	CCND1,EMP1,WNT1
202	RB1	transcription regulator	0.00257	CCNA2,CCND1,CDKN1B,DNMT1,FGF2,GPRC5A,IGF1R,KPNA4
203	IL1B	cytokine	0.00257	CEBPG,CHRFAM7A,CSF1,DNMT1,FGF2,FGFR3,HLA-A,IGFBP5,IL23R,IRS1,ITGA5,ITGB8,TXNIP
204	IFNG	cytokine	0.00266	CCNA2,CCND1,CDKN1B,CSF1,FGF2,HLA-A,HLA-C,HLA-G,HSP90AA1,IGF1R,IL23R,ITGA5,KLF4,KLF6,KRAS,RAB12,TXNIP
205	KITLG	growth factor	0.00276	CCNA2,CDKN1B,CSF1,IGF1R,RCC2,TXNIP
206	selumetinib	chemical drug	0.00277	CCND1,CDKN1B
207	Laminin1	complex	0.00277	CDKN1B,DNMT1
208	SOX5	transcription regulator	0.00277	CDKN1B,FGFR3
209	vatalanib	chemical drug	0.00277	CCND1,CDKN1B
210	EGFR	kinase	0.00278	AGO2,CCNA2,CCND1,CDKN1B,IGFBP5,TGFA,TXNIP,WASL
211	herbimycin	chemical - kinase inhibitor	0.0028	CCND1,CDKN1B,IRS1
212	brefeldin A	chemical - endogenous non-mammalian	0.0028	HLA-A,HLA-C,KLF4
213	stallimycin	biologic drug	0.0028	BMP3,CSF1,TGFA
214	miR-155-5p (miRNAs w/seed UAAUGCU)	mature microrna	0.00289	CCND1,JARID2,KRAS,MAFB,RAB34
215	FOXO4	transcription regulator	0.00298	CCND1,CDKN1B,OVOL1
216	TOB1	transcription regulator	0.00298	CCNA2,CCND1,CDKN1B
217	Pdgf (complex)	complex	0.00309	CCND1,CDKN1B,FGF2,ITGA5
218	actinomycin D	chemical drug	0.0032	CCND1,CDKN1B,IGF1R,IGFBP5,IRS1,TGFA
219	dihydroartemisinin	chemical drug	0.00322	CCND1,CDKN1B
220	mir-7	microrna	0.00322	IGF1R,KLF4
221	N1,N11-diethylnorspermine	chemical drug	0.00322	CCND1,CDKN1B
222	beta-1,3-glucan	chemical drug	0.00322	FGF2,TGFA
223	SOX2	transcription regulator	0.00323	CCND1,CDKN1B,IRS1,JARID2,KLF4,KLF6,OVOL1
224	WT1	transcription regulator	0.00334	CCND1,CSF1,IGF1R,KLF4,KRAS,NDRG1
225	LGALS1	other	0.00335	CDKN1B,HLA-G,KRAS
226	MAPK7	kinase	0.00335	CCND1,CDKN1B,KLF4
227	glucosamine	chemical - endogenous mammalian	0.00335	IGF1R,TGFA,TXNIP
228	SATB1	transcription regulator	0.00339	CCND1,CDK19,HSP90AA1,TGFA,VPS37B
229	POU5F1	transcription regulator	0.0034	CCND1,DNMT1,IGF1R,IRS1,JARID2,KLF4,OVOL1
230	MET	kinase	0.00345	CCND1,CDKN1B,KLF4,TGFA
231	RBL2	other	0.00345	CCNA2,CCND1,CDKN1B,DNMT1
232	CEBPB	transcription regulator	0.00355	CCNA2,CCND1,CDKN1B,GAS1,HLA-A,HSP90AA1,IRS1,SLC38A2
233	progesterone	chemical - endogenous mammalian	0.00362	CCNA2,CCND1,CDKN1B,CSF1,DICER1,HLA-G,IGFBP5,IRS1,ITGA5,NDRG1
234	THRAP3	transcription regulator	0.0037	CCND1,TXNIP
235	48s	complex	0.0037	CCND1,IGF1R
236	IGFBP7	transporter	0.0037	CCND1,CDKN1B
237	NREP	other	0.0037	FGF2,ITGA5
238	CDH2	other	0.0037	CCND1,CDKN1B
239	miR-503-5p (miRNAs w/seed AGCAGCG)	mature microrna	0.0037	CCND1,FGF2
240	miR-143-3p (and other miRNAs w/seed GAGAUGA)	mature microrna	0.0037	IGFBP5,KRAS
241	CBX8	other	0.0037	ARID3A,CDKN1B
242	BRD7	transcription regulator	0.0037	DICER1,NDRG1
243	RND3	enzyme	0.0037	CCND1,CDKN1B
244	PARP1	enzyme	0.0037	CCND1,KRAS,SLC38A2,TGFA
245	SMARCB1	transcription regulator	0.00385	CCNA2,CCND1,CSF1,RAB14,WASL
246	NUPR1	transcription regulator	0.00386	CCNA2,CDKN1B,IGF1R,KIF2C,KLF4,KLF6,LOC102724428/SIK1,MXD1,NDRG1
247	salirasib	chemical drug	0.00397	CDKN1B,KRAS,TGFA
248	bromodeoxyuridine	chemical drug	0.00419	BMP3,CSF1,TGFA
249	iron	chemical - endogenous mammalian	0.00419	CCND1,CDKN1B,NDRG1
250	GPI	enzyme	0.00421	CCND1,CDKN1B
251	GTF2I	transcription regulator	0.00421	CCND1,CDKN1B
252	testosterone	chemical - endogenous mammalian	0.00437	CCND1,CDKN1B,FGFR3,IGF1R,KRAS,NDRG1,TGFA
253	PDX1	transcription regulator	0.00447	CCND1,FGF2,IGF1R,KLF6,TXNIP
254	CCND1	transcription regulator	0.00452	CCNA2,CCND1,CDKN1B,CEP55,DNMT1,GPRC5A,KIF2C
255	TP73	transcription regulator	0.00452	ADAM17,CDKN1B,FGF2,FGFR3,IGFBP5,ITGA5,YWHAB
256	methylselenic acid	chemical reagent	0.00459	CCNA2,CCND1,IGF1R,KLF4,MXD1,NDRG1
257	leukotriene D4	chemical - endogenous mammalian	0.00465	KLF4,LOC102724428/SIK1,NDRG1
258	PIM1	kinase	0.00465	CDKN1B,IGF1R,IGFBP5
259	Cyclin E	group	0.00475	CDKN1B,KRAS
260	Smad2/3-Smad4	complex	0.00475	CDKN1B,IGFBP5
261	TF	transporter	0.00475	CCND1,TGFA
262	mir-192	microrna	0.00475	CDKN1B,IGF1R
263	TGFB1I1	transcription regulator	0.00475	CDKN1B,KLF4
264	EREG	growth factor	0.00475	FGF2,TGFA
265	HELLS	enzyme	0.00475	CCNA2,KRAS
266	decursin	chemical - endogenous non-mammalian	0.00475	CCND1,CDKN1B
267	zearalenone	chemical toxicant	0.00475	CCND1,CDKN1B
268	TNFSF11	cytokine	0.00495	CCND1,CDKN1B,CLOCK,ITGA5,MAFB,SH3PXD2A
269	staurosporine	chemical - kinase inhibitor	0.00498	CCND1,CDKN1B,IGF1R,IGFBP5
270	HSF1	transcription regulator	0.00503	CCNA2,CCT6A,HSP90AA1,JARID2,RBM23
271	glutathione	chemical - endogenous mammalian	0.00514	CCND1,CDKN1B,NDRG1
272	luteolin	chemical - endogenous non-mammalian	0.00514	CCND1,IGF1R,IRS1
273	tanespimycin	chemical drug	0.00514	CCND1,CDKN1B,IGF1R,KRAS
274	MAPK1	kinase	0.00521	ADAM17,CCND1,CDK19,CDKN1B,DNMT1,EMP1,HLA-C
275	PTPN2	phosphatase	0.00532	CCND1,CDKN1B
276	BIRC2	enzyme	0.00532	CCNA2,CSF1
277	ACVR1C	kinase	0.00532	CCND1,CDKN1B
278	ethosuximide	chemical drug	0.00532	CCND1,WNT1
279	JAK1	kinase	0.00539	CDKN1B,HLA-A,HLA-C
280	CDKN1B	kinase	0.00547	B4GALT5,CCND1,CCT6A,CDKN1B
281	dihydrotestosterone	chemical - endogenous mammalian	0.00587	CCNA2,CCND1,CDKN1B,FGF2,HLA-A,HSP90AA1,IGF1R,IGFBP5,NDRG1
282	PTP4A3	phosphatase	0.00593	HSP90AA1,IGF1R
283	miR-7a-5p (and other miRNAs w/seed GGAAGAC)	mature microrna	0.00593	IGF1R,IRS1
284	miR-486-5p (and other miRNAs w/seed CCUGUAC)	mature microrna	0.00593	EMP1,FOXP1
285	mir-486	microrna	0.00593	EMP1,FOXP1
286	SOX6	transcription regulator	0.00593	CCND1,FGFR3
287	MNT	transcription regulator	0.00593	KLF6,TXNIP
288	ursolic acid	chemical drug	0.00593	CCND1,FGF2,SLC38A2
289	AKT1	kinase	0.00606	CCND1,CDKN1B,FGF2,IGF1R,IGFBP5,IRS1
290	NCK	group	0.00611	CCND1
291	DACH2	other	0.00611	CDKN1B
292	NUDT6	growth factor	0.00611	FGF2
293	FBXO31	enzyme	0.00611	CCND1
294	GRSF1	other	0.00611	AGO2
295	CAMK2N1	kinase	0.00611	CDKN1B
296	KCNJ12	ion channel	0.00611	CCND1
297	CALCOCO1	transcription regulator	0.00611	CCND1
298	URGCP	other	0.00611	CCND1
299	SNORD21	other	0.00611	HLA-A
300	UBN1	transcription regulator	0.00611	CCNA2
301	RHBDF1	other	0.00611	ADAM17
302	PLAC1	other	0.00611	CCND1
303	MBNL2	other	0.00611	ABLIM1
304	MT-ND1	enzyme	0.00611	HLA-G
305	Integrin alpha 5 beta 1	complex	0.00611	CCND1
306	RNMT	enzyme	0.00611	CCND1
307	Scf skp2	complex	0.00611	CDKN1B
308	CSRP3	other	0.00611	TXNIP
309	COPS7B	other	0.00611	CDKN1B
310	COPS3	other	0.00611	CDKN1B
311	recombinant interferon beta	biologic drug	0.00611	HLA-G
312	ADCY2	enzyme	0.00611	CCND1
313	miR-18a-3p (and other miRNAs w/seed CUGCCCU)	mature microrna	0.00611	KRAS
314	mir-1301	microrna	0.00611	KLF6
315	mir-493	microrna	0.00611	IGF1R
316	MED15	transcription regulator	0.00611	CCND1
317	PIM	group	0.00611	CDKN1B
318	Raet1d/Raet1e	other	0.00611	HLA-A
319	TOB2	other	0.00611	CCND1
320	GTPBP4	enzyme	0.00611	CCND1
321	MT-CO1	enzyme	0.00611	HLA-G
322	PDE1A	enzyme	0.00611	DNMT1
323	ARHGAP11A	other	0.00611	CDKN1B
324	PTPRU	phosphatase	0.00611	CCND1
325	GJB2	transporter	0.00611	FGFR3
326	Ikzf1	transcription regulator	0.00611	FGFR3
327	PMS2	enzyme	0.00611	CCND1
328	COPS7A	other	0.00611	CDKN1B
329	CDK20	kinase	0.00611	CCND1
330	CYFIP2	other	0.00611	KRAS
331	PTOV1	other	0.00611	CCND1
332	P4HA1	enzyme	0.00611	AGO2
333	ESX1	transcription regulator	0.00611	KRAS
334	RPLP0	other	0.00611	CCND1
335	OSU-CG12	chemical reagent	0.00611	KLF6
336	tetrakis-(diisopropyl-guanidine) phthalocyanine	chemical reagent	0.00611	KRAS
337	zinc tetrakis-(diisopropyl-guanidine) phthalocyanine	chemical reagent	0.00611	KRAS
338	SKF-83959	chemical reagent	0.00611	FGF2
339	amlexanox	chemical drug	0.00611	CCND1
340	dimethyl sulfate	chemical toxicant	0.00611	DNMT1
341	sulfaphenazole	chemical drug	0.00611	CCND1
342	Ro 20-1724	chemical reagent	0.00611	CCND1
343	beta-penta-O-galloyl-glucose	chemical - endogenous non-mammalian	0.00611	CCND1
344	allose	chemical - endogenous mammalian	0.00611	TXNIP
345	tunicamycin	chemical - endogenous non-mammalian	0.00616	CCND1,KLF4,NDRG1,TGFA,TXNIP
346	miR-17-5p (and other miRNAs w/seed AAAGUGC)	mature microrna	0.00621	CCND1,ITGB8,TXNIP
347	PIK3CA	kinase	0.00621	CCND1,CDKN1B,IRS1
348	FOXM1	transcription regulator	0.00654	ADAM17,CCNA2,CCND1,CDKN1B
349	LIN28A	other	0.00656	CCND1,KRAS
350	BCOR	transcription regulator	0.00656	ARID3A,CDKN1B
351	miR-296-5p (miRNAs w/seed GGGCCCC)	mature microrna	0.00656	CCND1,CDKN1B
352	MAP2K2	kinase	0.00656	DNMT1,IRS1
353	CCND3	kinase	0.00656	CCND1,CDKN1B
354	calyculin A	chemical toxicant	0.00656	CCND1,CDKN1B
355	salvin	chemical toxicant	0.00656	CCND1,CDKN1B
356	phorbol myristate acetate	chemical drug	0.00668	ADAM17,CCNA2,CCND1,CDKN1B,CSF1,DNMT1,FGF2,FOXP1,GPRC5A,IGFBP5,KIF2C,KLF4,KLF6,TGFA
357	wortmannin	chemical - kinase inhibitor	0.00672	CDKN1B,CSF1,IGF1R,IRS1,KRAS
358	lovastatin	chemical drug	0.00673	CCNA2,CCND1,CDKN1B,KLF4
359	P38 MAPK	group	0.00674	ADAM17,CCND1,FGF2,IGFBP5,ITGB8,KLF4,TGFA
360	D-glucose	chemical - endogenous mammalian	0.00675	ADAM17,CCND1,CDKN1B,FGF2,IGF1R,ITGA5,MAFB,TGFA,TXNIP
361	JAK2	kinase	0.00692	CCND1,CDKN1B,FGF2,IGF1R
362	ERG	transcription regulator	0.00701	CCNA2,NDRG1,PHACTR2,WNT1,WNT2B
363	ATM	kinase	0.00709	CDKN1B,HSP90AA1,IGF1R
364	BBI608	chemical drug	0.00709	DNMT1,FOXP1,KLF4
365	APC	enzyme	0.00712	CCND1,IGFBP5,KLF4,MXD1
366	PTEN	phosphatase	0.00722	CCND1,CDKN1B,IGF1R,IGFBP5,KLF6,NDRG1,SORD,TGFA
367	DCAF1	kinase	0.00722	LOC102724428/SIK1,TXNIP
368	H2AFZ	other	0.00722	CCND1,IGFBP5
369	IGFBP5	other	0.00722	CCND1,IRS1
370	TRPC1	ion channel	0.00722	CCND1,CDKN1B
371	MAPK12	kinase	0.00722	CCND1,ITGB8
372	SIN3B	transcription regulator	0.00722	KLF6,TXNIP
373	LRP5	transmembrane receptor	0.00722	IGF1R,IRS1
374	PDGFC	growth factor	0.00722	CCND1,FGF2
375	fludarabine	chemical drug	0.00722	CCND1,CDKN1B
376	cycloheximide	chemical reagent	0.00724	CCND1,CDKN1B,CSF1,FGF2,IGFBP5,MXD1,TGFA
377	IL2	cytokine	0.00731	CCND1,CDKN1B,CSF1,EMP1,FGF2,IL23R,KLF6,NDRG1,SESN3
378	MYB	transcription regulator	0.00732	CCND1,IGF1R,IGFBP5,KLF4
379	IKBKE	kinase	0.0074	CCND1,CDKN1B,HLA-A
380	romidepsin	biologic drug	0.0074	CCND1,CDKN1B,FGF2
381	Raf	group	0.00772	CCND1,CDKN1B,IGF1R
382	mir-15	microrna	0.00772	CCND1,DICER1,FGF2
383	silibinin	chemical drug	0.00772	CCND1,CDKN1B,IGF1R
384	WNT1	cytokine	0.00773	CCND1,CDKN1B,GAS1,IGF1R
385	Insulin	group	0.00789	CCND1,CDKN1B,IGF1R,IRS1,KLF4,SLC38A2,TGFA
386	SEMA7A	transmembrane receptor	0.00791	CCNA2,FGF2
387	miR-103-3p (and other miRNAs w/seed GCAGCAU)	mature microrna	0.00791	AGO2,AGO3
388	TBP	transcription regulator	0.00805	HLA-A,IGF1R,TGFA
389	EPAS1	transcription regulator	0.0081	CCND1,IGFBP5,NDRG1,TGFA,WNT1
390	BCR (complex)	complex	0.00816	CCNA2,CCND1,CDKN1B,KLF4
391	VHL	transcription regulator	0.00816	CCND1,CDKN1B,ITGA5,TGFA
392	N-acetyl-L-cysteine	chemical drug	0.00826	CCND1,CDKN1B,DICER1,FGF2,IGF1R
393	L-dopa	chemical - endogenous mammalian	0.00833	BTBD3,CCND1,CEBPG,HLA-A,HS6ST2,IGFBP5,KLF6,MXD1,S1PR2,SLC38A2
394	mifepristone	chemical drug	0.00836	CCND1,CDKN1B,FGF2,KLF4,KRAS,NDRG1
395	BCL6	transcription regulator	0.00843	CCND1,CD151,CDKN1B,CSF1,FGF2
396	FN1	enzyme	0.0086	CCND1,CDKN1B,FGF2,IRS1,ITGA5
397	EBF1	transcription regulator	0.00861	IRS1,KRAS,LNPEP,SOS2
398	zidovudine	chemical drug	0.00863	CDKN1B,FOXP1
399	FGF9	growth factor	0.00863	CCND1,CDKN1B
400	EPO	cytokine	0.00878	CDKN1B,FGF2,RCC2,STRADB,TXNIP,WNT1
401	PRNP	other	0.00907	CCND1,IGF1R,IRS1
402	tyrphostin AG 1478	chemical - kinase inhibitor	0.00907	CCND1,CDKN1B,IGF1R
403	SUZ12	enzyme	0.0093	CDKN1B,KIF2C,KLF4,WNT1
404	CDKN2A	transcription regulator	0.00936	CCNA2,CCND1,CDKN1B,GPRC5A,IGFBP5,KRAS
405	SKP2	enzyme	0.00938	CCND1,CDKN1B
406	miR-181a-5p (and other miRNAs w/seed ACAUUCA)	mature microrna	0.00938	CDKN1B,KRAS
407	Cdkn1c	other	0.00938	CCNA2,CDKN1B
408	Ni2+	chemical reagent	0.00938	CSF1,NDRG1
409	CD40	transmembrane receptor	0.00967	CCNA2,CCND1,CDKN1B,CSF1,KLF4
410	AGER	transmembrane receptor	0.0098	CCND1,CSF1,TXNIP
411	ERK1/2	group	0.00981	CCND1,CDKN1B,FGF2,HLA-A,IGF1R,SLC12A7
412	INSR	kinase	0.00981	CCND1,ECHS1,GAS1,IGF1R,IRS1,ITGA5,NDRG1
413	H89	chemical - kinase inhibitor	0.01	CCND1,FGF2,IGFBP5,TGFA
414	TEAD1	transcription regulator	0.0102	CCND1,TGFA
415	GRP	growth factor	0.0102	CCND1,CDKN1B
416	NODAL	growth factor	0.0102	CCND1,CDKN1B
417	HEXIM1	transcription regulator	0.0102	CCND1,FGF2
418	NFIC	transcription regulator	0.0102	CCND1,CSF1
419	amitriptyline	chemical drug	0.0102	CDKN1B,FGF2
420	PP2/AG1879 tyrosine kinase inhibitor	chemical - kinase inhibitor	0.0102	CDKN1B,FGF2,IGF1R
421	Rb	group	0.0106	CCNA2,CCND1,DNMT1
422	Gsk3	group	0.011	CCND1,IGF1R,IRS1
423	CHI3L1	enzyme	0.011	EMP1,IGFBP5
424	VAV1	transcription regulator	0.011	CCND1,CDKN1B
425	PSMD10	transcription regulator	0.011	CCND1,CDKN1B
426	trabectedin	chemical drug	0.011	CCND1,IGF1R
427	NKX2-3	transcription regulator	0.011	CEP55,FGF2,HLA-C,KLF4,MCMDC2
428	ADRB	group	0.0111	CCNA2,CCND1,CDKN1B,KLF4
429	dinoprost	chemical - endogenous mammalian	0.0114	CCND1,FGF2,TGFA
430	trichostatin A	chemical drug	0.0117	CCNA2,CCND1,CDKN1B,COLEC12,DNMT1,FGFR3,MXD1,NDRG1,TXNIP
431	DNMT1	enzyme	0.0118	CDKN1B,DNMT1,WNT1
432	arsenic	chemical toxicant	0.0118	HSP90AA1,TGFA
433	progestin	chemical drug	0.0118	CCND1,KIAA0232
434	INS	other	0.0119	CCND1,IGF1R,IGFBP5,IRS1
435	metformin	chemical drug	0.0119	CDKN1B,DICER1,IGF1R,IRS1
436	PIK3R1	kinase	0.0122	CCND1,CDKN1B,TXNIP
437	5(S)-HETE	chemical - endogenous mammalian	0.0122	FGF2
438	isopropyl thiogalactoside	chemical reagent	0.0122	CCND1
439	4-amidinoindan-1-one 2'-amidinohydrazone	chemical reagent	0.0122	CDKN1B
440	ZK 230211	chemical drug	0.0122	CCND1
441	SHP	group	0.0122	DNMT1
442	Tap	complex	0.0122	HLA-G
443	myosin-light-chain kinase	group	0.0122	CCND1
444	FKHR	group	0.0122	CCND1
445	Cry-Period	complex	0.0122	CLOCK
446	Pdgfra-Pdgfrb	complex	0.0122	CSF1
447	nitrosomethylurethane	chemical reagent	0.0122	CCND1
448	MBNL3	other	0.0122	ABLIM1
449	SOCS7	other	0.0122	IRS1
450	API5	other	0.0122	FGF2
451	REM2	enzyme	0.0122	CCND1
452	RPRD1B	other	0.0122	CCND1
453	OSI-027	chemical drug	0.0122	CCND1
454	CNOT6L	enzyme	0.0122	CDKN1B
455	ZDHHC2	enzyme	0.0122	CD151
456	VENTX	transcription regulator	0.0122	CCND1
457	RHBDF2	other	0.0122	ADAM17
458	MLXIP	other	0.0122	TXNIP
459	Raet1a	other	0.0122	HLA-A
460	PACS2	other	0.0122	HLA-C
461	ETS-ELK1	complex	0.0122	CCND1
462	CTNNβ-LEF1	complex	0.0122	CCND1
463	PTPase	group	0.0122	IRS1
464	SIX6	transcription regulator	0.0122	CDKN1B
465	EIF4H	translation regulator	0.0122	CCND1
466	MCF2L	other	0.0122	CCND1
467	AP1M1	transporter	0.0122	HLA-A
468	GPC3	other	0.0122	CCND1
469	HSPE1	enzyme	0.0122	IGF1R
470	RRAD	enzyme	0.0122	CCND1
471	SNX6	transporter	0.0122	CDKN1B
472	PTPRF	phosphatase	0.0122	CCND1
473	DAPK3	kinase	0.0122	CCND1
474	CELA1	peptidase	0.0122	HLA-A
475	RAC3	enzyme	0.0122	CCND1
476	mir-184	microrna	0.0122	AGO2
477	mir-504	microrna	0.0122	FOXP1
478	COPS4	peptidase	0.0122	SNAPIN
479	SGI 1776	chemical drug	0.0122	CCND1
480	CCNDBP1	other	0.0122	CCND1
481	INCB28060	chemical - kinase inhibitor	0.0122	TGFA
482	IFI30	enzyme	0.0122	HLA-A
483	FBXW8	enzyme	0.0122	IRS1
484	NASP	other	0.0122	CCND1
485	FBXO4	enzyme	0.0122	CCND1
486	BCLAF1	transcription regulator	0.0122	CCND1
487	SRPK2	kinase	0.0122	CCND1
488	MYL2	other	0.0122	CD151
489	ILKAP	phosphatase	0.0122	CCND1
490	DPH1	other	0.0122	CCND1
491	TMPRSS4	peptidase	0.0122	ITGA5
492	COPS6	other	0.0122	CDKN1B
493	sorafenib derivative SC-1	chemical reagent	0.0122	CCND1
494	hydroxyl radical	chemical toxicant	0.0122	KLF4
495	minalrestat	chemical drug	0.0122	FGF2
496	telomestatin	chemical - endogenous non-mammalian	0.0122	CDKN1B
497	phosphorylethanolamine	chemical - endogenous mammalian	0.0122	CCND1
498	inostamycin	chemical reagent	0.0122	CCND1
499	dec-RVKR-CMK	chemical - protease inhibitor	0.0122	ADAM17
500	sirolimus	chemical drug	0.0125	CCND1,CD151,CDKN1B,CSF1,HSP90AA1,IGF1R,IGFBP5,IRS1
501	NR4A2	ligand-dependent nuclear receptor	0.0126	DDX6,IL23R,SESN3
502	BRAF	kinase	0.0126	CCND1,CDKN1B,CSF1
503	miR-92a-3p (and other miRNAs w/seed AUUGCAC)	mature microrna	0.0126	CCND1,ITGA5
504	PTH1R	g-protein coupled receptor	0.0126	CCND1,CSF1
505	PRLR	transmembrane receptor	0.0126	FGF2,IGFBP5
506	RPTOR	other	0.0126	CCND1,IRS1
507	apomorphine	chemical drug	0.0126	FGF2,IGF1R
508	Ins1	other	0.0128	CCND1,CDKN1B,FGF2,IGF1R,IGFBP5,IRS1
509	CTNNB1	transcription regulator	0.0129	ADAM17,CCNA2,CCND1,CDKN1B,IGFBP5,IRS1,NPTX1,TGFA,WNT1,ZIC5
510	MAP3K8	kinase	0.013	CDKN1B,COLEC12,IGF1R,TXNIP
511	MBD3	enzyme	0.013	CCND1,FZD5,WNT2B
512	ciglitazone	chemical drug	0.013	CCND1,CDKN1B,MXD1
513	prednisolone	chemical drug	0.0132	AGO2,CDKN1B,HSP90AA1,LOC102724428/SIK1,TXNIP
514	homocysteine	chemical - endogenous mammalian	0.0135	CCND1,FGF2,NDRG1
515	B2M	transmembrane receptor	0.0135	HLA-A,IGF1R
516	NPPA	other	0.0135	CCND1,CDKN1B
517	cigarette smoke	chemical toxicant	0.0139	CCND1,DICER1,DNMT1,HSP90AA1,KLF4
518	maslinic acid	chemical - endogenous non-mammalian	0.0139	ADAM17,CCND1,GPRC5A
519	SYK	kinase	0.0139	CCND1,CDKN1B,FOXP1
520	cardiotoxin	chemical - other	0.0139	CCNA2,CCND1,HSP90AA1,ITGA5
521	let-7a-5p (and other miRNAs w/seed GAGGUAG)	mature microrna	0.0142	CCND1,DICER1,KRAS,WNT1
522	PRKG1	kinase	0.0144	CCND1,CDKN1B
523	urethane	chemical toxicant	0.0144	CCND1,CDKN1B
524	R-WIN 55,212	chemical reagent	0.0144	CCND1,CDKN1B
525	CYR61	other	0.0149	CCND1,ITGA5,WNT1
526	sphingosine-1-phosphate	chemical - endogenous mammalian	0.0149	CCND1,FGF2,S1PR2
527	PTH	other	0.0149	CCND1,CDKN1B,CSF1,IGFBP5
528	bortezomib	chemical drug	0.0151	CCND1,CDKN1B,HSP90AA1,IGF1R,IRS1
529	ADAM10	peptidase	0.0153	CCND1,CSF1,ITGA5
530	diethylnitrosamine	chemical toxicant	0.0153	CCND1,CDKN1B,KRAS
531	caspase	group	0.0154	CCND1,CDKN1B
532	Fc gamma receptor	group	0.0154	CCNA2,CCND1
533	ALOX5	enzyme	0.0154	CCND1,HSP90AA1
534	PKM	kinase	0.0154	CCND1,CDKN1B
535	WNT4	cytokine	0.0154	CCND1,GAS1
536	KNG1	other	0.0154	CCND1,FGF2
537	VTN	other	0.0154	IRS1,ITGA5
538	everolimus	chemical drug	0.0154	CCND1,CDKN1B
539	TCF7L2	transcription regulator	0.0156	AGO3,CCND1,CDK19,CDKN1B,IRS1,SECISBP2L
540	ERBB4	kinase	0.0158	CCND1,IGFBP5,WNT1
541	NS-398	chemical reagent	0.0158	CCND1,CDKN1B,FGF2
542	Fgf	group	0.0163	CCND1,IGF1R
543	PRKCZ	kinase	0.0163	CCND1,KRAS
544	UXT	transcription regulator	0.0163	CCNA2,SORD
545	OSM	cytokine	0.0165	ADAM17,CCND1,CDKN1B,FGF2,HLA-A,HLA-C,IRS1,SORD
546	nitric oxide	chemical - endogenous mammalian	0.0165	CCND1,CDKN1B,HSP90AA1,NDRG1
547	AREG	growth factor	0.0168	CCNA2,CCND1,ITGB8
548	miR-291a-3p (and other miRNAs w/seed AAGUGCU)	mature microrna	0.0168	CCND1,CDK19,PDIK1L
549	okadaic acid	chemical toxicant	0.0168	CCND1,KLF4,NDRG1
550	Hdac	group	0.0169	CCND1,KLF6,MXD1,TXNIP
551	methylprednisolone	chemical drug	0.0172	ADAM17,CCND1,CCT6A,EMP1,KRAS,MAFB,SLC12A7,SORD
552	pioglitazone	chemical drug	0.0172	CCND1,CDKN1B,IRS1,KLF4
553	BSG	transporter	0.0173	CCND1,CDKN1B
554	PSEN2	peptidase	0.0173	EMP1,IGF1R,SLC38A2
555	BRD4	kinase	0.0173	ABLIM1,CCND1,SORD
556	ATF2	transcription regulator	0.0173	CCNA2,CCND1,ITGB8
557	poly rI:rC-RNA	biologic drug	0.0178	FGF2,HLA-A,HLA-C,HLA-G,ITGA5,KLF4,KLF6
558	AGN194204	chemical drug	0.0179	CCNA2,EMP1,KIF2C,KLF6
559	NOTCH1	transcription regulator	0.018	CCND1,CDKN1B,ECHS1,FGF2,IGF1R
560	(diaminocyclohexane)(diacetato)(dichloro)platinum	chemical reagent	0.0182	CDKN1B
561	VASH2	other	0.0182	FGF2
562	NSD3	enzyme	0.0182	CCND1
563	MAGEA11	other	0.0182	CDKN1B
564	Jun-ATF2	complex	0.0182	CCND1
565	CADPS	other	0.0182	STX6
566	SPRED1	other	0.0182	KRAS
567	ISX	transcription regulator	0.0182	CCND1
568	KLF8	transcription regulator	0.0182	CCND1
569	PTPMT1	phosphatase	0.0182	CDKN1B
570	FAM129B	transcription regulator	0.0182	CCND1
571	NOP58	enzyme	0.0182	CCND1
572	IL10R	group	0.0182	IL23R
573	NDUFAF3	other	0.0182	CCND1
574	PSMD14	peptidase	0.0182	CCND1
575	KLHL2	other	0.0182	CCND1
576	MINDY3	enzyme	0.0182	CDKN1B
577	SLC39A4	transporter	0.0182	CCND1
578	OLA1	enzyme	0.0182	CCND1
579	Aldosterone-MR dimer	complex	0.0182	KRAS
580	Ap1 gamma	group	0.0182	HLA-A
581	UBE2D3	enzyme	0.0182	CCND1
582	Raet1b	other	0.0182	HLA-A
583	SERTAD1	transcription regulator	0.0182	CCND1
584	MAT2B	enzyme	0.0182	CCND1
585	EMP2	other	0.0182	ITGA5
586	PSMC5	transcription regulator	0.0182	CDKN1B
587	AGAP2	enzyme	0.0182	CCND1
588	U2AF2	other	0.0182	CCND1
589	CUL4A	other	0.0182	CDKN1B
590	H60a	other	0.0182	HLA-A
591	P4HB	enzyme	0.0182	AGO2
592	GAS5	other	0.0182	CDKN1B
593	pituitary adenylate cyclase-activating polypeptide	biologic drug	0.0182	CCND1
594	RALGDS	other	0.0182	CCND1
595	MGAT4A	enzyme	0.0182	CCND1
596	VSX2	transcription regulator	0.0182	CDKN1B
597	EIF2B1	translation regulator	0.0182	CCND1
598	AHNAK	other	0.0182	CCND1
599	PCGF1	other	0.0182	CDKN1B
600	PTTG1IP	other	0.0182	CCND1
601	CCKAR	g-protein coupled receptor	0.0182	CCKBR
602	GLB1	enzyme	0.0182	TGFA
603	CTAG1A/CTAG1B	other	0.0182	CCND1
604	EIF6	translation regulator	0.0182	CDKN1B
605	ARHGEF2	other	0.0182	CCND1
606	MAP1S	enzyme	0.0182	CDKN1B
607	TFPI2	other	0.0182	CCND1
608	PES1	other	0.0182	CCND1
609	RBBP8	enzyme	0.0182	CCND1
610	PTPN3	phosphatase	0.0182	ADAM17
611	GCM1	transcription regulator	0.0182	FZD5
612	EEF1A1	translation regulator	0.0182	CCNA2
613	CYP2C9	enzyme	0.0182	CCND1
614	CHTOP	other	0.0182	TGFA
615	RPL23A	other	0.0182	CCNA2
616	ATAD2	enzyme	0.0182	CCND1
617	glycine ethyl ester	chemical reagent	0.0182	TGFA
618	(E)-1-(2-nitrovinyl)naphthalene	chemical reagent	0.0182	CCND1
619	(E)-9-(2-nitrovinyl)anthracene	chemical reagent	0.0182	CCND1
620	phenylacetic acid	chemical - endogenous mammalian	0.0182	HLA-A
621	chloroform	chemical toxicant	0.0182	TGFA
622	nilutamide	chemical drug	0.0182	IGF1R
623	AA-861	chemical reagent	0.0182	IGF1R
624	PD 150606	chemical - protease inhibitor	0.0182	CDKN1B
625	tarenflurbil	chemical drug	0.0182	CCND1
626	sevelamer	chemical drug	0.0182	TGFA
627	phloretin	chemical - endogenous non-mammalian	0.0182	TXNIP
628	calcium carbonate	chemical drug	0.0182	TGFA
629	nickel subsulfide	chemical toxicant	0.0182	NDRG1
630	vapreotide	biologic drug	0.0182	CDKN1B
631	R-etodolac	chemical drug	0.0182	CCND1
632	mizoribine	chemical drug	0.0182	CCND1
633	ponasterone A	chemical reagent	0.0182	CCND1
634	PRMT5	enzyme	0.0183	GAS1,KLF4
635	histone deacetylase inhibitor	chemical drug	0.0183	FGF2,TXNIP
636	methylnitrosourea	chemical toxicant	0.0183	CDKN1B,KRAS
637	honokiol	chemical - endogenous non-mammalian	0.0183	CCND1,CDKN1B
638	APP	other	0.0188	CCND1,CD151,CSF1,FGF2,HSP90AA1,IGF1R,IGFBP5,MAFB,NPTX1,WNT1,YWHAB
639	etoposide	chemical drug	0.0191	ADAM17,CCND1,CDKN1B,DNMT1
640	AR	ligand-dependent nuclear receptor	0.0193	CCNA2,CCND1,IGF1R,IGFBP5,KIF2C,NDRG1,SORD
641	FOSB	transcription regulator	0.0193	CCKBR,CCND1
642	Cdc42	enzyme	0.0193	CSF1,FGF2
643	SU6656	chemical toxicant	0.0193	CCND1,CSF1
644	indole-3-carbinol	chemical drug	0.0193	CCND1,CDKN1B
645	IgG	complex	0.0194	CSF1,EMP1,GPRC5A,ITGB8
646	CD28	transmembrane receptor	0.0195	CCND1,CDKN1B,IGF1R,IGFBP5,IL23R,LNPEP
647	KLF4	transcription regulator	0.0198	CCND1,CDKN1B,IRS1,KLF4,OVOL1
648	androgen	chemical drug	0.0198	CCND1,CDKN1B,FGF2,IGFBP5
649	mir-210	microrna	0.02	KLF6,NDRG1,NPTX1
650	lipoxin A4	chemical - endogenous mammalian	0.0204	CCND1,CDKN1B
651	CIITA	transcription regulator	0.0204	CCND1,HLA-A
652	EED	transcription regulator	0.0204	CDKN1B,KLF4
653	CEACAM1	transporter	0.0204	CDKN1B,IGF1R
654	mir-24	microrna	0.0204	CDKN1B,SH3PXD2A
655	BMP6	growth factor	0.0206	ITGA5,KLF4,SORD
656	mir-21	microrna	0.0207	CCNA2,IL23R,TACC3,WNT1,YWHAB
657	ID2	transcription regulator	0.021	CCND1,CSF1,FGFR3,KLF6
658	E2F3	transcription regulator	0.0214	CCNA2,CCND1,FGF2,KRAS
659	SUMO2	enzyme	0.0215	HLA-G,IRS1
660	fluvastatin	chemical drug	0.0215	CCND1,CDKN1B
661	cyclic AMP	chemical - endogenous mammalian	0.0216	CCND1,CDKN1B,FGF2,IGFBP5,TGFA
662	5-fluorouracil	chemical drug	0.0216	CCND1,CCT6A,ECHS1,KRAS,TGFA
663	bee venom	chemical - endogenous non-mammalian	0.0217	DDX6,ITGA5,KLF4
664	CEBPD	transcription regulator	0.0217	CCND1,CDKN1B,IGFBP5
665	YAP1	transcription regulator	0.0223	CCND1,DICER1,IGF1R
666	nitrofen	chemical toxicant	0.0226	FGFR3,S1PR2
667	SUMO3	other	0.0226	HLA-G,IRS1
668	DACH1	transcription regulator	0.0226	FGF2,KLF4
669	carbamylcholine	chemical drug	0.0226	CCND1,TGFA
670	hexamethylene bisacetamide	chemical reagent	0.0226	CDKN1B,WNT2B
671	TNFSF10	cytokine	0.0229	HLA-A,HLA-C,IGF1R
672	Cg	complex	0.0232	CDKN1B,EMP1,GAS1,HLA-A,IGF1R,KLF4
673	PPARG	ligand-dependent nuclear receptor	0.0234	CCND1,IGFBP5,IRS1,KLF4,KLF6,LNPEP,NDRG1
674	GLI2	transcription regulator	0.0235	CCND1,CDKN1B,TGFA
675	caffeic acid phenethyl ester	chemical drug	0.0235	CCND1,CDKN1B,KLF6
676	Akt	group	0.0236	B4GALT5,CCND1,CDKN1B,IGF1R,NDRG1
677	Hsp27	group	0.0237	CCND1,CSF1
678	AGTR1	g-protein coupled receptor	0.0237	CCND1,TXNIP
679	PTPN6	phosphatase	0.0237	CCND1,CDKN1B
680	alvocidib	chemical drug	0.0237	CCND1,CDKN1B
681	CGP 74514A	chemical - kinase inhibitor	0.0242	CCND1
682	L-alanine	chemical - endogenous mammalian	0.0242	CCND1
683	Ro 25-6760	chemical toxicant	0.0242	CDKN1B
684	2-(3-hydroxypropoxy)calcitriol	chemical drug	0.0242	S1PR2
685	FEZF1	other	0.0242	KRAS
686	OSGIN1	growth factor	0.0242	CDKN1B
687	CINP	other	0.0242	CCND1
688	GNL3L	other	0.0242	YWHAB
689	DNAJB4	other	0.0242	CCND1
690	NOX5	ion channel	0.0242	DNMT1
691	TACSTD2	other	0.0242	CCND1
692	TEX11	other	0.0242	CCND1
693	Slfn1	enzyme	0.0242	CCND1
694	enecadin	chemical drug	0.0242	FGF2
695	DACT3	other	0.0242	CCND1
696	CDCA2	other	0.0242	CDKN1B
697	NEAT1	other	0.0242	SH3PXD2A
698	Nc2	complex	0.0242	HLA-A
699	PPP2R2C	phosphatase	0.0242	CDKN1B
700	TAP1	transporter	0.0242	HLA-A
701	FAM57A	other	0.0242	CCND1
702	MBNL1	other	0.0242	ABLIM1
703	CDC25B	phosphatase	0.0242	CCND1
704	ADRA2B	g-protein coupled receptor	0.0242	CCND1
705	Ighd	other	0.0242	CDKN1B
706	GRPR	g-protein coupled receptor	0.0242	CDKN1B
707	miR-378a-3p (and other miRNAs w/seed CUGGACU)	mature microrna	0.0242	IGF1R
708	SFRP2	transmembrane receptor	0.0242	WNT1
709	CALCR	g-protein coupled receptor	0.0242	CDKN1B
710	SYNM	other	0.0242	CDKN1B
711	SEPT9	enzyme	0.0242	CCND1
712	BOP1	other	0.0242	CDKN1B
713	IQGAP2	other	0.0242	CCND1
714	BAP1	peptidase	0.0242	CDKN1B
715	CYP11B2	enzyme	0.0242	IGF1R
716	UBTF	transcription regulator	0.0242	CCND1
717	CHRM4	g-protein coupled receptor	0.0242	ITGA5
718	XPO5	transporter	0.0242	DICER1
719	CTNNAL1	other	0.0242	CCND1
720	BRPF1	transporter	0.0242	CDKN1B
721	SNRK	kinase	0.0242	CCND1
722	VCAM1	transmembrane receptor	0.0242	CCND1
723	S3I-1757	chemical reagent	0.0242	CCND1
724	VSNL1	other	0.0242	ITGA5
725	PLAC8	other	0.0242	CCND1
726	USP17L9P	other	0.0242	IL23R
727	ARF1	enzyme	0.0242	CCND1
728	HS6ST2	enzyme	0.0242	FGF2
729	3,6-bis(1-methyl-4-vinylpyridium)carbazole diiodide	chemical reagent	0.0242	WNT1
730	3,6-bis(4-methyl-2-vinylpyrazinium)carbazole	chemical reagent	0.0242	WNT1
731	CKS2	kinase	0.0242	CCNA2
732	farnesyltransferase inhibitor	chemical drug	0.0242	KRAS
733	LY5	chemical reagent	0.0242	CCND1
734	benfur	chemical reagent	0.0242	CDKN1B
735	carboxyamido-triazole	chemical drug	0.0242	CCND1
736	NSC719239	chemical drug	0.0242	ITGA5
737	myxothiazol	chemical toxicant	0.0242	TXNIP
738	ML-7	chemical - kinase inhibitor	0.0242	CDKN1B
739	goserelin	biologic drug	0.0242	IGF1R
740	long chain fatty acid	chemical - endogenous mammalian	0.0242	CEBPG
741	L-asparagine	chemical - endogenous mammalian	0.0242	CCND1
742	Collagen type VI	complex	0.0242	CCND1
743	Co2+	chemical - endogenous mammalian	0.0242	NDRG1
744	lenalidomide	chemical drug	0.0243	CCND1,FZD5,WNT1,WNT2B
745	tamoxifen	chemical drug	0.0246	CCNA2,CCND1,CDKN1B,IRS1,TGFA
746	EIF3E	other	0.0249	CCND1,FGF2
747	CASP8	peptidase	0.0249	ADAM17,CDKN1B
748	MGEA5	enzyme	0.0257	ABLIM1,CCND1,CD151,GAS1,IGFBP5,TGFA
749	RRP1B	other	0.026	CCNA2,CCND1,HSP90AA1
750	ZMPSTE24	peptidase	0.026	IGF1R,IGFBP5
751	PAX5	transcription regulator	0.026	CCND1,CDKN1B
752	SST	other	0.026	CCND1,IGF1R
753	IRF6	transcription regulator	0.026	KLF4,OVOL1
754	dalfampridine	chemical drug	0.026	CDKN1B,KLF4
755	5-N-ethylcarboxamido adenosine	chemical reagent	0.0267	FGF2,KLF6,TXNIP
756	Mapk	group	0.0267	CCND1,CDKN1B,IRS1
757	PTGER2	g-protein coupled receptor	0.0267	CCNA2,CEP55,KIF2C
758	MMP3	peptidase	0.0267	NDRG1,PAPD4,TNRC6A
759	nicotine	chemical drug	0.027	CCND1,CDKN1B,CHRFAM7A,FGF2
760	GLI3	transcription regulator	0.0272	CCND1,WNT2B
761	CD2	transmembrane receptor	0.0272	CCNA2,CCND1
762	OGT	enzyme	0.0272	CCND1,CDKN1B
763	bicalutamide	chemical drug	0.0272	IGF1R,SORD
764	baicalein	chemical - endogenous non-mammalian	0.0272	CCND1,IGF1R
765	IFNB1	cytokine	0.0275	DICER1,FGF2,GAS1,HLA-A,NPTX1
766	MAPK14	kinase	0.0275	CCNA2,CCND1,DICER1,ITGB8
767	TGFBR2	kinase	0.0275	CCND1,CDKN1B,KRAS,TXNIP
768	BCL2	transporter	0.028	CCND1,CDKN1B,NDRG1
769	TGFB3	growth factor	0.028	CDKN1B,FGF2,SH3PXD2A
770	phenethyl isothiocyanate	chemical drug	0.028	CCND1,HSP90AA1,TGFA
771	HES3	other	0.0285	CCKBR,WNT1
772	CDK2AP1	other	0.0285	FZD5,WNT2B
773	methyl methanesulfonate	chemical toxicant	0.0285	DNMT1,KLF4
774	azoxymethane	chemical toxicant	0.0285	CCND1,IGF1R
775	GSK3B	kinase	0.0287	CCND1,CDKN1B,IGF1R
776	arsenite	chemical toxicant	0.0287	CCND1,HS6ST2,SLC38A2
777	troglitazone	chemical drug	0.0288	CCND1,CDKN1B,CEBPG,IRS1,KLF4,NDRG1
778	mir-1	microrna	0.0293	IGF1R,KRAS,STX6
779	TSC22D3	transcription regulator	0.0297	CCND1,CDKN1B
780	ETV5	transcription regulator	0.0297	CCND1,ITGA5
781	AKT2	kinase	0.0297	CDKN1B,IGF1R
782	INHBA	growth factor	0.0299	HLA-G,KLF4,KRAS,MAFB
783	ciprofloxacin	chemical drug	0.03	COLEC12,HLA-A,IGF1R
784	(+)-fluprostenol	chemical drug	0.0302	FGF2
785	L-aspartic acid	chemical - endogenous mammalian	0.0302	CCND1
786	ginsenoside Re	chemical - endogenous non-mammalian	0.0302	IRS1
787	p38 Sapk	group	0.0302	CCND1
788	ILX-23-7553	chemical drug	0.0302	CCND1
789	globotriaosylceramide	chemical - endogenous mammalian	0.0302	FGF2
790	exisulind	chemical drug	0.0302	CDKN1B
791	BMS-387032	chemical drug	0.0302	CCND1
792	1,2,3,4,6,7,8-heptachlorodibenzofuran	chemical toxicant	0.0302	DNMT1
793	RNF187	enzyme	0.0302	CCND1
794	RIOX1	enzyme	0.0302	IGF1R
795	TOX	other	0.0302	CDKN1B
796	MTF2	transcription regulator	0.0302	KLF4
797	FOXK2	transcription regulator	0.0302	CDKN1B
798	ZMIZ2	transcription regulator	0.0302	CCND1
799	CDH16	enzyme	0.0302	CCND1
800	PAPPA	peptidase	0.0302	IGFBP5
801	PUF60	other	0.0302	CDKN1B
802	RALB	enzyme	0.0302	CDKN1B
803	MCF2	other	0.0302	CCND1
804	miR-10a-5p (and other miRNAs w/seed ACCCUGU)	mature microrna	0.0302	KLF4
805	miR-431-3p (miRNAs w/seed AGGUCGU)	mature microrna	0.0302	DICER1
806	miR-292b-5p (and other miRNAs w/seed CUCAAAA)	mature microrna	0.0302	KPNA4
807	AMBN	growth factor	0.0302	CDKN1B
808	MRAS	enzyme	0.0302	IRS1
809	RIPK4	kinase	0.0302	OVOL1
810	RHOH	enzyme	0.0302	CDKN1B
811	RBM14	transcription regulator	0.0302	CCND1
812	SUB1	transcription regulator	0.0302	CCND1
813	PSAP	enzyme	0.0302	CCND1
814	KCTD11	other	0.0302	CDKN1B
815	ARAF	kinase	0.0302	CCND1
816	TRPC3	ion channel	0.0302	CCND1
817	SNCG	other	0.0302	IGF1R
818	CEL	enzyme	0.0302	CCND1
819	CITED1	transcription regulator	0.0302	TGFA
820	RCHY1	enzyme	0.0302	CDKN1B
821	CDC27	other	0.0302	CCND1
822	KLKB1	peptidase	0.0302	KLF4
823	GNL2	enzyme	0.0302	CCNA2
824	farnesyl transferase	complex	0.0302	KLF6
825	KRT10	other	0.0302	CCND1
826	Muc1	transmembrane receptor	0.0302	CCND1
827	RFXANK	transcription regulator	0.0302	HLA-A
828	GDF11	growth factor	0.0302	CDKN1B
829	JV-1-65 hGHRH(1-29)NH2	chemical reagent	0.0302	IGF1R
830	alpha-amino-3-hydroxy-5-methyl-4-isoxazolepropionic acid	chemical reagent	0.0302	NPTX1
831	silicon phthalocyanine	chemical drug	0.0302	CCND1
832	temsirolimus	chemical drug	0.0302	CCND1
833	vinyl carbamate	chemical toxicant	0.0302	CDKN1B
834	naphthalene	chemical toxicant	0.0302	TGFA
835	2,3,7,8-tetrachlorodibenzofuran	chemical toxicant	0.0302	DNMT1
836	Collagen type V	complex	0.0302	ITGA5
837	sodium azide	chemical toxicant	0.0302	TXNIP
838	geraniol	chemical - endogenous non-mammalian	0.0302	CDKN1B
839	tyrphostin 25	chemical - kinase inhibitor	0.0302	IGF1R
840	methyltestosterone	chemical drug	0.0302	SORD
841	LPL	enzyme	0.0309	CSF1,IRS1
842	PRKACA	kinase	0.0309	CCND1,CDKN1B
843	dimethylnitrosamine	chemical toxicant	0.0309	BMP3,IGFBP5
844	2-amino-1-methyl-6-phenylimidazo-4-5-b-pyridine	chemical toxicant	0.0309	CCND1,HSP90AA1
845	TSC2	other	0.0314	CCND1,CDKN1B,IRS1
846	E2F1	transcription regulator	0.0317	CCNA2,CCND1,CDKN1B,DNMT1,FGF2,FGFR3,IRS1
847	HGF	growth factor	0.0317	CCND1,CDKN1B,CSF1,EMP1,ITGB8,KIF2C,TGFA
848	MIF	cytokine	0.0322	CCND1,CDKN1B,IL23R
849	corticosterone	chemical - endogenous mammalian	0.0329	CCND1,CDKN1B,FGF2
850	EDN1	cytokine	0.033	CCND1,CDKN1B,FGF2,ITGA5
851	SMARCA4	transcription regulator	0.0331	CCNA2,CCND1,CDKN1B,CSF1,HLA-C,IGFBP5,ITGA5,MXD1
852	GRB2	kinase	0.0335	CDKN1B,OVOL1
853	mir-34	microrna	0.0335	CCND1,EMP1
854	ADRA1B	g-protein coupled receptor	0.0335	CCND1,CDKN1B
855	A2M	transporter	0.0348	CCND1,WNT1
856	FOXC2	transcription regulator	0.0348	CDKN1B,IRS1
857	EBI3	cytokine	0.0348	HLA-A,HLA-C
858	9,10-dimethyl-1,2-benzanthracene	chemical toxicant	0.0348	CCND1,TGFA
859	aldesleukin	biologic drug	0.0348	HLA-C,HLA-G
860	celecoxib	chemical drug	0.0351	CCND1,CDKN1B,IGF1R
861	trans-hydroxytamoxifen	chemical drug	0.0351	GPRC5A,KLF6,NDRG1
862	CD44	other	0.0356	CCND1,CDKN1B,DNMT1,ITGA5
863	FSH	complex	0.0357	ADAM17,FGF2,GPRC5A,IGF1R,ITGA5,RAB14
864	psychosine	chemical - endogenous mammalian	0.0361	CEBPG
865	heparan sulfate	chemical - endogenous mammalian	0.0361	FGF2
866	Cobra Venom Factor	chemical - endogenous non-mammalian	0.0361	FGF2
867	belinostat	chemical drug	0.0361	CDKN1B
868	Stat5 dimer	complex	0.0361	CCND1
869	vanillyl-N-nonylamide	chemical drug	0.0361	CCND1
870	N-hexanoylhomoserine lactone	chemical - endogenous non-mammalian	0.0361	CSF1
871	PHLPP2	enzyme	0.0361	IRS1
872	dimethyl sulfone	chemical drug	0.0361	IGF1R
873	GPBAR1	g-protein coupled receptor	0.0361	CCND1
874	SPTAN1	other	0.0361	ITGA5
875	GSK690693	chemical drug	0.0361	IGF1R
876	Cr3	complex	0.0361	FOXP1
877	PXN	other	0.0361	CCND1
878	PLSCR1	enzyme	0.0361	CCND1
879	BAD	other	0.0361	CCND1
880	MCL1	transporter	0.0361	CCND1
881	RBBP4	enzyme	0.0361	KRAS
882	DLX4	transcription regulator	0.0361	FGF2
883	FES	kinase	0.0361	CSF1
884	miR-139-5p (miRNAs w/seed CUACAGU)	mature microrna	0.0361	IGF1R
885	PDE3A	enzyme	0.0361	CCND1
886	SNIP1	other	0.0361	CCND1
887	SDC4	other	0.0361	KLF4
888	GMFG	growth factor	0.0361	ITGA5
889	PTPRR	phosphatase	0.0361	DNMT1
890	FSTL3	other	0.0361	CDKN1B
891	SIX3	transcription regulator	0.0361	CCND1
892	DDX3X	enzyme	0.0361	CCND1
893	FGF18	growth factor	0.0361	CSF1
894	STX2	transporter	0.0361	CCND1
895	YWHAB	transcription regulator	0.0361	CCND1
896	VEGFD	growth factor	0.0361	CCND1
897	CREG1	transcription regulator	0.0361	CCNA2
898	CDH13	other	0.0361	CCND1
899	Ppp1cc	phosphatase	0.0361	CDKN1B
900	ZYX	other	0.0361	ITGA5
901	CIMO	chemical reagent	0.0361	CCND1
902	bepafant	chemical reagent	0.0361	FGF2
903	ferric nitrilotriacetate	chemical toxicant	0.0361	KLF4
904	esculetin	chemical - endogenous non-mammalian	0.0361	CDKN1B
905	dibenzoylmethane	chemical toxicant	0.0361	CCND1
906	aurintricarboxylic acid	chemical drug	0.0361	IGF1R
907	Z-VEID-FMK	chemical reagent	0.0361	CCND1
908	scopoletin	chemical - endogenous non-mammalian	0.0361	FGF2
909	zofenopril	chemical drug	0.0361	CSF1
910	3',4',7-trihydroxyisoflavone	chemical - endogenous non-mammalian	0.0361	CCND1
911	PAF1	other	0.0362	KLF4,MXD1
912	MTORC1	complex	0.0362	CCND1,KLF4
913	miR-16-5p (and other miRNAs w/seed AGCAGCA)	mature microrna	0.0373	CCND1,FGF2,IGF1R,RFT1
914	CD 437	chemical drug	0.0373	CCT6A,HLA-C,HSP90AA1,KIF2C
915	fluocinolone acetonide	chemical drug	0.0375	BMP3,KIF2C
916	cadmium chloride	chemical toxicant	0.0375	CCND1,HSP90AA1
917	DETA-NONOate	chemical reagent	0.0375	CCND1,TXNIP
918	benzyloxycarbonyl-Leu-Leu-Leu aldehyde	chemical - protease inhibitor	0.0387	CCND1,CDKN1B,FGF2,HSP90AA1,IRS1
919	DGCR8	enzyme	0.0389	CCND1,KRAS
920	CAT	enzyme	0.0389	CDKN1B,IGF1R
921	MSTN	growth factor	0.0389	IGF1R,IGFBP5
922	miR-133a-3p (and other miRNAs w/seed UUGGUCC)	mature microrna	0.0389	BTBD3,IGF1R
923	THRB	ligand-dependent nuclear receptor	0.039	CCND1,CDKN1B,IGF1R,WNT2B
924	Creb	group	0.0391	CCND1,DDX6,HLA-G,SESN3,WNT1
925	reactive oxygen species	chemical toxicant	0.0398	ADAM17,FGF2,KLF6
926	SP600125	chemical - kinase inhibitor	0.0402	CCND1,CDKN1B,DNMT1,IRS1
927	Ras	group	0.0406	B4GALT5,CCND1,CDKN1B
928	FGF1	growth factor	0.0406	CCND1,DNMT1,IRS1
929	CD3	complex	0.0417	CCND1,CDKN1B,GPRC5A,HSP90AA1,IGFBP5,IL23R,LNPEP,STX6
930	SHC1	other	0.0417	CDKN1B,S1PR2
931	PTPRJ	phosphatase	0.0417	CCNA2,CDKN1B
932	CUX1	transcription regulator	0.0417	CCNA2,WNT1
933	L-proline	chemical - endogenous mammalian	0.042	CCND1
934	TEAD	group	0.042	CCND1
935	VTCN1	other	0.042	CCND1
936	PRCP	peptidase	0.042	KLF4
937	AKIRIN2	other	0.042	CCND1
938	C1orf61	other	0.042	CCND1
939	ATE1	enzyme	0.042	CCND1
940	APC (complex)	complex	0.042	CDKN1B
941	B-cell receptor	complex	0.042	CDKN1B
942	Collagen type III	complex	0.042	ITGA5
943	HDAC10	transcription regulator	0.042	TXNIP
944	AKAP12	transporter	0.042	CCND1
945	WISP1	other	0.042	CCND1
946	DAB2	other	0.042	CCND1
947	E4F1	transcription regulator	0.042	CCNA2
948	L1RE1	other	0.042	KLF4
949	MLH1	enzyme	0.042	CCND1
950	RPS6KB2	kinase	0.042	IRS1
951	SETD7	enzyme	0.042	CCND1
952	KHDRBS1	transcription regulator	0.042	CCND1
953	SH3RF1	other	0.042	MAP3K9
954	CLTC	other	0.042	HLA-A
955	CUL1	enzyme	0.042	CDKN1B
956	PIK3R3	kinase	0.042	CDKN1B
957	PPM1A	phosphatase	0.042	ITGA5
958	NKX3-2	transcription regulator	0.042	FGFR3
959	ITGB1BP1	transporter	0.042	CDKN1B
960	TAPBP	transporter	0.042	HLA-A
961	CAPNS1	peptidase	0.042	CCND1
962	TARBP2	other	0.042	DICER1
963	SNW1	transcription regulator	0.042	CCND1
964	RBCK1	transcription regulator	0.042	CCND1
965	NPAS2	transcription regulator	0.042	CLOCK
966	ANPEP	peptidase	0.042	NDRG1
967	CAPN2	peptidase	0.042	CDKN1B
968	TMP778	chemical reagent	0.042	IL23R
969	pubchem compound 11368987	chemical reagent	0.042	IL23R
970	Boc-D-FMK	chemical reagent	0.042	CDKN1B
971	N-Ac-leucyl-leucyl-methioninal	chemical - protease inhibitor	0.042	CDKN1B
972	cyclosporin	biologic drug	0.042	CCND1
973	acolbifene	chemical drug	0.042	TGFA
974	BDNF	growth factor	0.0424	ADAM17,CCND1,HSP90AA1,RAB14,TXNIP
975	EZH2	transcription regulator	0.0429	CCND1,CDKN1B,KLF4,NDRG1,WNT1
976	medroxyprogesterone acetate	chemical drug	0.0431	CCND1,CDKN1B,FGF2
977	KLF5	transcription regulator	0.0432	CCND1,CDKN1B
978	sodium arsenite	chemical drug	0.0432	CCND1,CDKN1B
979	mir-223	microrna	0.0439	CSF1,EMP1,IGF1R
980	sulforafan	chemical drug	0.0439	CCND1,CDKN1B,DNMT1
981	THPO	cytokine	0.0446	CCNA2,CCND1
982	FLI1	transcription regulator	0.0446	CCND1,DNMT1
983	miR-141-3p (and other miRNAs w/seed AACACUG)	mature microrna	0.0446	CDKN1B,CLOCK
984	Ccl2	cytokine	0.0446	CSF1,KLF4
985	Go 6976	chemical - kinase inhibitor	0.0446	CCND1,ITGA5
986	aldosterone	chemical - endogenous mammalian	0.0448	IGF1R,KRAS,YWHAB
987	rosiglitazone	chemical drug	0.0449	CCND1,CSF1,IGFBP5,IRS1,KLF4,LNPEP
988	SIRT6	enzyme	0.0461	CSF1,IGF1R
989	mir-17	microrna	0.0461	CCND1,TXNIP
990	SNAI2	transcription regulator	0.0461	CCND1,UBE2D3
991	CYP1B1	enzyme	0.0461	CCND1,CDKN1B
992	ZBTB16	transcription regulator	0.0465	CCNA2,FGFR3,IL23R
993	SMAD7	transcription regulator	0.0465	CCNA2,CDKN1B,TGFA
994	CEBPA	transcription regulator	0.0466	CCNA2,CSF1,DICER1,GAS1,IRS1,OVOL1
995	IRF8	transcription regulator	0.0474	KLF4,KLF6,MAFB
996	IL17A	cytokine	0.0476	CCND1,ECHS1,FGF2,TGFA
997	POLR2A	enzyme	0.0476	CCNA2,CCND1
998	PRKCB	kinase	0.0476	CCND1,FGF2
999	3-deazaadenosine	chemical reagent	0.0479	CDKN1B
1000	nilotinib	chemical drug	0.0479	CDKN1B
1001	rhodamine 6G	chemical toxicant	0.0479	CCND1
1002	SAV1	other	0.0479	CCND1
1003	SOX17	transcription regulator	0.0479	CCND1
1004	ADGRF5	g-protein coupled receptor	0.0479	CSF1
1005	CSNK2B	kinase	0.0479	CCND1
1006	ARHGEF1	other	0.0479	CCND1
1007	GLRX	enzyme	0.0479	FGF2
1008	PFKFB3	kinase	0.0479	CDKN1B
1009	CTNNBIP1	other	0.0479	CCND1
1010	S100a7a	other	0.0479	CCND1
1011	CXCR1	g-protein coupled receptor	0.0479	CCND1
1012	miR-192-5p (and other miRNAs w/seed UGACCUA)	mature microrna	0.0479	IGF1R
1013	miR-140-5p (and other miRNAs w/seed AGUGGUU)	mature microrna	0.0479	IGFBP5
1014	miR-126a-3p (and other miRNAs w/seed CGUACCG)	mature microrna	0.0479	IRS1
1015	MTBP	other	0.0479	CDKN1B
1016	HBP1	transcription regulator	0.0479	CCND1
1017	PRKCG	kinase	0.0479	CCND1
1018	GAL3ST1	enzyme	0.0479	ITGA5
1019	EMX2	transcription regulator	0.0479	WNT1
1020	HS6ST1	enzyme	0.0479	FGF2
1021	WNT5B	other	0.0479	CCND1
1022	MAOA	enzyme	0.0479	CCND1
1023	TIA1	other	0.0479	CCNA2
1024	SDC2	other	0.0479	CDKN1B
1025	WNT7B	other	0.0479	CCND1
1026	PLP2	transporter	0.0479	HLA-C
1027	MAP3K10	kinase	0.0479	MAP3K9
1028	TBL1X	transcription regulator	0.0479	CDKN1B
1029	PIWIL2	enzyme	0.0479	CCND1
1030	FBLN5	other	0.0479	CEP55
1031	SULF1	enzyme	0.0479	CCND1
1032	CCDC80	other	0.0479	CCND1
1033	ATF5	transcription regulator	0.0479	TXNIP
1034	EWSR1	other	0.0479	CCND1
1035	NDP	growth factor	0.0479	FGF2
1036	ULBP1	transmembrane receptor	0.0479	HLA-A
1037	MM-401	chemical reagent	0.0479	KLF6
1038	naproxen	chemical drug	0.0479	CCND1
1039	cerulenin	chemical drug	0.0479	CDKN1B
1040	5-nitro-2-(3-phenylpropylamino)benzoic acid	chemical reagent	0.0479	CCND1
1041	zinostatin	biologic drug	0.0479	IGF1R
1042	polaprezinc	chemical drug	0.0479	FGF2
1043	norgestrel	chemical drug	0.0479	FGF2
1044	lead acetate	chemical toxicant	0.0479	CCND1
1045	TCF3	transcription regulator	0.0482	CCNA2,FGFR3,KIF2C,KLF4
1046	IL1A	cytokine	0.0482	CSF1,FGF2,IGFBP5,ITGA5
1047	MKL1	transcription regulator	0.0483	CD151,HLA-A,WASL
1048	trichloroethylene	chemical toxicant	0.0491	SOS2,TXNIP
1049	NTRK2	kinase	0.0491	CCNA2,CCND1
1050	rotenone	chemical toxicant	0.0491	CCND1,TXNIP
1051	benzene	chemical toxicant	0.0491	SOS2,TXNIP
1052	capsaicin	chemical drug	0.0491	CCND1,CDKN1B
1053	hydrocortisone	chemical - endogenous mammalian	0.0492	CCND1,FGF2,IGFBP5
1054	ATN1	transcription regulator	0.0492	BMP3,IGFBP5,NPTX1
1055	epigallocatechin-gallate	chemical drug	0.0495	CCND1,CDKN1B,DNMT1,IGF1R
